# Supplementary material for: The influence of the largest private shareholder on bank loans: Evidence from China
Source: PLoS One. 2022 Oct 27;17(10):e0276877. doi: 10.1371/journal.pone.0276877 (PMC9612559; doi:10.1371/journal.pone.0276877)
Supplement: S1 Data — (XLSX) [file pone.0276877.s004.xlsx]

## Sheet: Sheet1
LPS	fpmb	Top3	Fore	fsmb	LSS	year	GDPr	Deptr	LDR	NPL	CAR	IndLoan	id	Stat	Size	SOE	GDP sec	GDP_thir	FirmLoan	Peer	LnAssets	Leverage	Current	Profitability	Capx	IndLoan1	HHIIndLoan	HHI	Chairman	President
0	0	0.234	1	房地产业	0.0192	2007	0.152	0.15	0.6781	2.41	0.1127	0	上海银行股份有限公司	0	26.4566	0.465887	0.466	0.526		0						0.1513	0.0700256	0.0262319	0	0
0	0	0.3009	1	建筑业	0.159	2008	0.097	0.17	0.6683	2.23	0.1127	0	上海银行股份有限公司	0	26.6306	0.451369	0.455	0.537		0						0.1537	0.0740506	0.0376564	0	0
0	0	0.3009	1	建筑业	0.0308	2009	0.0825	0.25	0.7339	1.59	0.1029	0	上海银行股份有限公司	0	26.8675	0.516793	0.399	0.594	3	0	21.7192	0.491742	0.799293	0.211271	0.0244744	0.1513	0.0669222	0.0376564	0	0
0	0	0.3424	1	建筑业	0.0192	2010	0.103	0.17	0.7287	1.12	0.107	0	上海银行股份有限公司	0	27.0632	0.543173	0.421	0.573	3	0	22.5298	0.292971	0.894363	0.115613	0.0164844	0.17	0.071772	0.0519033	0	0
0	0	0.3424	1	建筑业	0.0192	2011	0.082	0.11	0.7168	0.98	0.1143	0	上海银行股份有限公司	0	27.2091	0.60102	0.413	0.58	3	0	22.8464	0.430993	0.84788	0.108905	0.0334463	0.1518	0.0769637	0.0519033	0	0
0	0	0.3424	1	建筑业	0.0192	2012	0.075	0.09	0.7185	0.84	0.1317	0	上海银行股份有限公司	0	27.4288	0.641828	0.3892	0.6045	3	0	23.0158	0.49091	0.757471	0.141522	0.0921994	0.1966	0.103742	0.0519033	0	0
0	0	0.3424	1	建筑业	0.0192	2013	0.077	0.09	0.7052	0.82	0.1194	0	上海银行股份有限公司	0	27.6085	0.639403	0.372	0.622	3	0	23.1218	0.487662	0.747207	0.153639	0.0473947	0.1513	0.0823206	0.0519033	0	0
0	0	0.3086	1	交通运输、仓储和邮政业	0.0634	2014	0.07	0.07	0.6687	0.98	0.1257	0	上海银行股份有限公司	0	27.8028	0.538457	0.346564	0.648164	3	0	23.2249	0.472025	0.753136	0.161216	0.0309245	0.156	0.0638677	0.0462333	0	0
0	0	0.2948	1	交通运输、仓储和邮政业	0.072	2015	0.0694	0.4	0.6768	1.19	0.1265	0	上海银行股份有限公司	0	28.002	0.591189	0.318069	0.677559	3	0	23.2174	0.41285	0.717172	0.154479	0.0360626	0.1528	0.0819353	0.0418972	0	0
0	0	0.2626	1	交通运输、仓储和邮政业	0.0648	2016	0.069	0.07	0.6525	1.17	0.1317	0	上海银行股份有限公司	0	28.1937	0.750426	0.298321	0.697794	1	0	21.211	0.38315	0.555458	0.079027	0.114833	0.1866	0.0847651	0.0330136	0	0
0.0449	金融业	0.2626	1	交通运输、仓储和邮政业	0.0648	2017	0.069	0.02	0.719	1.15	0.1433	0.0204	上海银行股份有限公司	0	28.2231	0.78216	0.304595	0.691788	1	0	21.3942	0.419437	0.517029	0.077971	0.127532	0.1434	0.0592144	0.0361259	0	0
0.0349	金融业	0.2722	1	交通运输、仓储和邮政业	0.0734	2018	0.068	0.08	0.8161	1.14	0.13	0.0101	上海银行股份有限公司	0	28.338	0.712036	0.2978	0.699	1	0	21.77	0.537326	0.38842	0.039826	0.213783	0.17	0.0956984	0.036979	0	0
0.0349	金融业	0.2868	1	交通运输、仓储和邮政业	0.083	2019	0.06	0.1	0.8189	1.16	0.1384	0.0106	上海银行股份有限公司	0	28.4362	0.802507	0.27	0.727	0.1	0	24.5032	0.710368	0.634925	0.001007	0.0287722	0.15	0.0749381	0.0403491	0	0
0.0349	金融业	0.2952	1	交通运输、仓储和邮政业	0.083	2020	0.017	0.17	0.8321	1.22	0.1286	0.0305	上海银行股份有限公司	0	28.5321	1.34504	0.27	0.727	1	0	23.6812	0.324263	0.391933	0.247884	0.0150178	0.1589	0.076119	0.0430164	0	0
0.0883	建筑业	0.1147	0	0	0	2014	0.097	0.11	0.5643	1.55	0.1528	0.202138	上饶银行股份有限公司	0	24.7079	0.296393	0.524857	0.368		0						0.213368	0.101323	0.0361485	0	1
0.0883	建筑业	0.1147	0	0	0	2015	0.091	0.15	0.5154	1.75	0.1333	0.217042	上饶银行股份有限公司	0	24.9093	0.299747	0.502971	0.391014		0						0.217042	0.107287	0.0361485	0	1
0.0883	建筑业	0.1147	0	建筑业	0.0298	2016	0.09	0.16	0.4905	1.85	0.1194	0.207046	上饶银行股份有限公司	0	25.1721	0.292405	0.477298	0.419749		0						0.207046	0.0957961	0.036588	0	1
0.0883	建筑业	0.1147	0	0	0	2017	0.088	0.12	0.5584	1.76	0.1247	0.179749	上饶银行股份有限公司	0	25.3347	0.371318	0.481247	0.427019		0						0.179749	0.0801037	0.0372055	0	1
0.0883	建筑业	0.1147	0	0	0	2018	0.087	0.08	0.7007	2.41	0.1266	0.173881	上饶银行股份有限公司	0	25.4224	0.396434	0.4662	0.4484		0						0.173881	0.0580342	0.0376557	0	1
0.121	建筑业	0.2254	0	金融业	0.0286	2019	0.08	0.11	0.707	2.85	0.1489	0.205392	上饶银行股份有限公司	0	25.5437	0.502357	0.442	0.475		0						0.205392	0.0893965	0.0528837	0	1
0.0498	制造业	0.2718	0	电力、热力、燃气及水生产和供应业	0.03926	2011	0.1	0.12	0.5983	0.8	0.1374	0.124997	东莞银行股份有限公司	0	25.5324	0.18076	0.497	0.453		0						0.147913	0.0582964	0.0614108	0	1
0.0498	制造业	0.2718	0	电力、热力、燃气及水生产和供应业	0.03926	2012	0.082	0.15	0.602	0.8	0.1343	0.17	东莞银行股份有限公司	0	25.6647	0.171518	0.4854	0.4647		0						0.2401	0.162637	0.0614108	0	1
0.0498	制造业	0.2718	0	电力、热力、燃气及水生产和供应业	0.03926	2013	0.085	0.14	0.6296	0.97	0.1477	0.1948	东莞银行股份有限公司	0	25.8215	0.195959	0.473	0.478		0						0.2124	0.159958	0.0614108	0	1
0.0498	制造业	0.2718	0	电力、热力、燃气及水生产和供应业	0.0357	2014	0.078	0.07	0.6896	1.33	0.1488	0.174	东莞银行股份有限公司	0	25.9543	0.203904	0.463351	0.489948		0						0.259	0.167982	0.0621071	0	1
0.0498	制造业	0.2718	0	电力、热力、燃气及水生产和供应业	0.0357	2015	0.08	0.25	0.6867	1.82	0.125	0.1368	东莞银行股份有限公司	0	25.9811	0.241502	0.447911	0.506142		0						0.2502	0.108302	0.0621071	0	1
0.0498	制造业	0.2718	0	电力、热力、燃气及水生产和供应业	0.0357	2016	0.075	0.12	0.5891	1.69	0.1445	0.1764	东莞银行股份有限公司	0	26.168	0.263469	0.43423	0.520078		0						0.1764	0.0742552	0.0621071	0	1
0.0498	制造业	0.2718	0	电力、热力、燃气及水生产和供应业	0.0357	2017	0.0754	0.08	0.5774	1.49	0.1445	0.1095	东莞银行股份有限公司	0	26.2889	0.314902	0.423699	0.536042		0						0.1861	0.0882747	0.0621071	0	1
0.0498	制造业	0.2718	0	电力、热力、燃气及水生产和供应业	0.0357	2018	0.068	0.07	0.6373	1.39	0.1303	0.1435	东莞银行股份有限公司	0	26.4742	0.302723	0.4183	0.5423	0.1	0	24.3713	0.608335	0.287219	0.015604	0.0445843	0.2871	0.162873	0.0621071	0	1
0.0498	制造业	0.2718	0	电力、热力、燃气及水生产和供应业	0.0357	2019	0.062	0.12	0.7213	1.27	0.141	0.1458	东莞银行股份有限公司	0	26.6422	0.398817	0.404	0.555	0.1	0	24.4805	0.616422	0.305426	0.009017	0.0368995	0.1458	0.067606	0.0601916	0	1
0.0498	制造业	0.2718	0	电力、热力、燃气及水生产和供应业	0.0357	2020	0.023	0.15	0.7854	1.19	0.1454	0.1097	东莞银行股份有限公司	0	26.7547	0.891691	0.404	0.555	0.2	0	24.4373	0.633446	0.270309	-0.035092	0.035069	0.1596	0.0774572	0.0621359	0	1
0.0972	房地产业	0.3138	0	制造业	0.0682	2008	0.1202	0.22	0.6991	1.04	0.1231	0.0638245	东营银行股份有限公司	0	23.3811	0.110318	0.57	0.334		0						0.290111	0.10328	0.0805038	0	0
0.0972	房地产业	0.3138	0	制造业	0.0682	2009	0.1218	0.29	0.6793	0.84	0.1374	0.0384769	东营银行股份有限公司	0	23.5706	0.127077	0.558	0.347		0						0.336673	0.138761	0.0794015	0	0
0.0972	房地产业	0.3138	0	制造业	0.0584	2010	0.123	0.18	0.6959	0.66	0.1224	0.0287	东营银行股份有限公司	0	23.9741	0.13578	0.542	0.366		0						0.4271	0.320048	0.0781609	0	0
0.0972	房地产业	0.3138	0	制造业	0.0584	2011	0.109	0.13	0.7058	0.56	0.1462	0.0414741	东营银行股份有限公司	0	23.9715	0.139221	0.529	0.383		0						0.479545	0.26881	0.0781896	0	0
0.0991	房地产业	0.3202	0	制造业	0.0596	2012	0.098	0.18	0.6702	0.51	0.1476	0.0231	东营银行股份有限公司	0	24.149	0.139529	0.5146	0.3998		0						0.5001	0.292692	0.0815029	0	0
0.0991	房地产业	0.3202	0	制造业	0.0596	2013	0.096	0.14	0.6448	0.48	0.1331	0.0095	东营银行股份有限公司	0	24.3855	0.140495	0.501	0.412		0						0.4759	0.362401	0.0815318	0	0
0.0991	房地产业	0.3202	0	制造业	0.0596	2014	0.087	0.09	0.6295	0.87	0.1195	0.0408	东营银行股份有限公司	0	24.5553	0.0867137	0.484431	0.434824		0						0.4428	0.347626	0.0815318	0	0
0.0991	房地产业	0.3202	0	制造业	0.0596	2015	0.0795	0.11	0.6413	1.17	0.1375	0.0287	东营银行股份有限公司	0	24.748	0.104244	0.468013	0.452957		0						0.437	0.262654	0.0814663	0	0
0.0991	房地产业	0.3202	0	制造业	0.0596	2016	0.076	0.12	0.6289	1.65	0.1268	0.0287	东营银行股份有限公司	0	24.8872	0.123839	0.46077	0.466769	0.05	0	21.0683	0.537662	0.61381	0.111035	0.0301632	0.4025	0.262878	0.0813573	0	0
0.10073	房地产业	0.29203	0	制造业	0.0516	2017	0.0736	0.06	0.613	1.44	0.1176	0.0287	东营银行股份有限公司	0	25.2028	0.167585	0.453545	0.47992	0.05	0	21.2079	0.472991	0.622112	0.125362	0.0459219	0.4045	0.307944	0.0715284	0	0
0.10073	房地产业	0.29203	0	制造业	0.0516	2018	0.064	0.06	0.6234	1.94	0.1231	0.015329	东营银行股份有限公司	0	25.3657	0.230116	0.4399	0.4953	0.09	0	21.4656	0.187857	0.635396	0.174815	0.0985774	0.394837	0.285455	0.0715284	0	0
0.086	房地产业	0.2494	0	制造业	0.0441	2019	0.055	0.09	0.6515	2.05	0.1287	0.0287	东营银行股份有限公司	0	25.4167	0.283916	0.398	0.53	0.1	0	21.4809	0.216033	0.572101	0.086417	0.0825623	0.3601	0.244429	0.0500613	0	0
0.086	房地产业	0.2494	0	制造业	0.044908	2020	0.036	0.13	0.623385	0.84	0.1231	0.0311	东营银行股份有限公司	0	25.5727	0.993285	0.398	0.53	0.2	0	21.5588	0.281883	0.520028	0.054543	0.0993774	0.3308	0.15376	0.0509051	0	0
0.032424	金融业	0.177229	0	采矿业	0.079956	2014	0.089	0.12	0.6784	1.82	0.1958	0.126034	中原银行股份有限公司	0	26.0563	0.0825857	0.509944	0.370988		0						0.243066	0.0839848	0.0188891	0	0
0.045293	金融业	0.164389	0	采矿业	0.074163	2015	0.083	0.15	0.6671	1.9	0.164	0.0729947	中原银行股份有限公司	0	26.4473	0.092546	0.484225	0.40201		0						0.233583	0.0720109	0.0199325	0	0
0.0592	制造业	0.2717	0	金融业	0.042	2012	0.098	0.18	0.7219	0.88	0.1283	0.422257	临商银行股份有限公司	0	24.6217	0.139529	0.5146	0.3998		0						0.422257	0.300321	0.0668439	0	1
0.0653	制造业	0.3464	0	金融业	0.042	2013	0.096	0.14	0.6619	1.87	0.1051	0.43755	临商银行股份有限公司	0	24.7698	0.140495	0.501	0.412		0						0.43755	0.318387	0.0695854	0	0
0.0653	制造业	0.3464	0	金融业	0.042	2014	0.087	0.09	0.7417	1.99	0.1171	0.480765	临商银行股份有限公司	0	24.8763	0.0867137	0.484431	0.434824		0						0.480765	0.331112	0.0695854	0	0
0.0653	制造业	0.3464	0	金融业	0.042	2015	0.0795	0.11	0.7276	2.35	0.1154	0.452681	临商银行股份有限公司	0	24.952	0.104244	0.468013	0.452957		0						0.452681	0.338663	0.0695854	0	0
0.0653	制造业	0.3464	0	金融业	0.042	2016	0.076	0.12	0.734	2.15	0.1306	0.452323	临商银行股份有限公司	0	25.0274	0.123839	0.46077	0.466769		0						0.452323	0.33964	0.0695854	0	0
0.0653	制造业	0.3464	0	金融业	0.042	2017	0.0736	0.06	0.7307	4.43	0.1245	0.433652	临商银行股份有限公司	0	25.0734	0.167585	0.453545	0.47992		0						0.433652	0.332141	0.0695854	0	0
0.05	制造业	0.395	0	采矿业	0.1975	2018	0.064	0.06	0.7508	3.21	0.1489	0.419258	临商银行股份有限公司	0	25.129	0.230116	0.4399	0.4953		0						0.419258	0.287822	0.0917596	0	0
0.05	制造业	0.395	0	采矿业	0.1975	2019	0.055	0.09	0.7522	2.44	0.1428	0.386926	临商银行股份有限公司	0	25.2052	0.283916	0.398	0.53	0.3	0	24.4125	0.831331	0.93261	0.043884	0.00015021	0.386926	0.26982	0.0917596	0	0
0.05	制造业	0.4263	0	采矿业	0.1975	2020	0.036	0.13	0.763747	1.86	0.0923	0.3468	临商银行股份有限公司	0	25.4049	0.993285	0.398	0.53	0.3	0	24.9394	0.844589	0.949394	0.026233	0.00013505	0.3468	0.250487	0.0847501	0	0
0.161	金融业	0.3717	0	金融业	0.0434	2011	0.122	0.1	0.5109	0.66	0.1654	0.00168637	丹东银行股份有限公司	0	23.8544	0.213082	0.547	0.367		0						0.238075	0.103832	0.120895	0	1
0.1569	金融业	0.5192	0	金融业	0.0423	2012	0.095	0.15	0.4949	0.64	0.1367	0.0062	丹东银行股份有限公司	0	24.1146	0.219943	0.5325	0.3807		0						0.2721	0.18527	0.115394	0	0
0.1569	金融业	0.5192	0	金融业	0.0423	2013	0.087	0.12	0.514	0.5	0.1554	0.0348	丹东银行股份有限公司	0	24.3435	0.248651	0.527	0.387		0						0.2755	0.211037	0.115394	0	0
0.1715	金融业	0.2986	0	金融业	0.0488	2014	0.058	0.07	0.5374	0.71	0.17	0.00587473	丹东银行股份有限公司	0	24.4403	0.107288	0.502492	0.41766		0						0.16022	0.0656598	0.101606	0	1
0.1979	金融业	0.2992	0	农、林、牧、渔业	0.0455	2015	0.03	0.14	0.5327	1.02	0.1298	0.0223	丹东银行股份有限公司	0	24.8768	0.134623	0.454915	0.461928		0						0.2105	0.123547	0.11403	0	1
0.1979	金融业	0.2992	0	农、林、牧、渔业	0.0455	2016	-0.025	0.08	0.5454	1.12	0.1631	0.0024	丹东银行股份有限公司	0	25.0051	0.27531	0.386865	0.515456		0						0.2103	0.114749	0.108865	0	1
0.1979	金融业	0.2992	0	金融业	0.0416	2017	0.042	0.05	0.7158	2.02	0.1438	0.0144	丹东银行股份有限公司	0	25.0963	0.301607	0.392999	0.525739		0						0.2184	0.121074	0.107526	0	1
0.1979	金融业	0.2992	0	金融业	0.0416	2018	0.056	0.06	0.7313	2.59	0.1262	0.0094	丹东银行股份有限公司	0	25.1646	0.265422	0.396	0.5237		0						0.2665	0.15511	0.107526	0	1
0.1979	金融业	0.2992	0	金融业	0.0416	2019	0.055	0.09	0.704	2.56	0.131	0.0017	丹东银行股份有限公司	0	25.1611	0.337723	0.383	0.53		0						0.1604	0.0555554	0.107526	0	1
0.1979	金融业	0.2992	0	金融业	0.0416	2020	0.006	0.08	0.510897	0.5	0.1654	0.0052	丹东银行股份有限公司	0	25.2376	0.200976	0.383	0.53		0						0.1703	0.0796647	0.107526	0	1
0.0497	批发和零售业	0.0447	0	0	0	2015	0.077	0.12	0.7284	1.54	0.1501	0.401243	乌海银行股份有限公司	0	24.2825	0.103446	0.504757	0.404537		0						0.401243	0.214527	0.0143621	0	0
0.0496	批发和零售业	0.0973	0	0	0	2016	0.072	0.17	0.7227		0.1436	0.41303	乌海银行股份有限公司	0	24.5188	0.190516	0.471844	0.437833		0						0.41303	0.206725	0.0182349	1	0
0.0496	批发和零售业	0.0973	0	0	0	2017	0.04	0.09	0.5477	1.56	0.1461	0.424246	乌海银行股份有限公司	0	24.7648	0.334532	0.397589	0.499916		0						0.424246	0.218032	0.0183377	1	0
0.0496	批发和零售业	0.0973	0	0	0	2018	0.052	0.01	0.598	1.93	0.1588	0.302226	乌海银行股份有限公司	0	24.7051	0.28485	0.3937	0.5048		0						0.302226	0.165636	0.0182008	1	0
0.0496	批发和零售业	0.0973	0	0	0	2019	0.052	0.02	0.9425	2	0.1243	0.14746	乌海银行股份有限公司	0	24.5871	0.362527	0.396	0.496		0						0.14746	0.0413167	0.018308	1	0
0.1	批发和零售业	0.1516	0	建筑业	0.1	2013	0.11	0.15	0.732	0.78	0.1483	0.145813	乌鲁木齐银行股份有限公司	0	25.0125	0.200714	0.45	0.374		0						0.156228	0.0552994	0.0724263	0	1
0.1	批发和零售业	0.1516	0	建筑业	0.1	2014	0.1	0.07	0.7066	0.88	0.1448	0.148531	乌鲁木齐银行股份有限公司	0	25.1512	0.147442	0.425835	0.408251		0						0.148531	0.0526561	0.0724263	0	1
0.1	批发和零售业	0.196	0	建筑业	0.099	2015	0.088	0.17	0.6628	1.24	0.122	0.1013	乌鲁木齐银行股份有限公司	0	25.3623	0.182277	0.385681	0.447122		0						0.1248	0.0360793	0.0809656	0	1
0.0375	批发和零售业	0.35	0	建筑业	0.099	2016	0.076	0.08	0.6749	1.46	0.1504	0.097472	乌鲁木齐银行股份有限公司	0	25.596	0.264599	0.37794	0.451177		0						0.1142	0.0349423	0.06209	0	0
0.0375	批发和零售业	0.3701	0	建筑业	0.1191	2017	0.076	0.13	0.6875	1.49	0.1422	0.0950415	乌鲁木齐银行股份有限公司	0	25.7607	0.282238	0.397988	0.459405	0.015	0	20.0126	0.114003	0.830128	0.054581	0.00982313	0.171386	0.0523189	0.0664738	0	0
0.0871	房地产业	0.3151	0	建筑业	0.1191	2018	0.061	0.03	0.7721	1.93	0.1758	0.02877	乌鲁木齐银行股份有限公司	0	25.7516	0.436586	0.403	0.4577	0.015	0	20.4997	0.142682	0.48364	0.32346	0.0110228	0.1148	0.0442697	0.0725324	0	0
0.0871	房地产业	0.3421	0	建筑业	0.1461	2019	0.062	0.05	0.7957	1.84	0.1855	0.03133	乌鲁木齐银行股份有限公司	0	25.7891	0.494274	0.353	0.516	0.015	0	20.5334	0.175478	0.504621	0.00834	0.0234453	0.116938	0.036154	0.0798678	0	0
0.0871	房地产业	0.3421	0	建筑业	0.1461	2020	0.034	0.06	0.687502	1.46	0.1758	0.0659	乌鲁木齐银行股份有限公司	0	25.8678	1.65612	0.353	0.516	0.015	0	20.5049	0.161899	0.512021	-0.010867	0.00467523	0.1311	0.0440237	0.0798678	0	0
0.0991	制造业	0.2293	0	0	0	2012	0.126	0.19	0.5344	0.53	0.1575	0.234351	乐山市商业银行股份有限公司	0	24.1612	0.292731	0.5166	0.3453		0						0.234351	0.072117	0.0632998	0	1
0.0991	制造业	0.2293	0	0	0	2013	0.1	0.16	0.4423	0.44	0.1776	0.218445	乐山市商业银行股份有限公司	0	24.5385	0.313325	0.517	0.352		0						0.218445	0.0707168	0.0632998	0	1
0.0995	制造业	0.1723	0	0	0	2014	0.085	0.12	0.5223	0.83	0.1558	0.249	乐山市商业银行股份有限公司	0	24.8812	0.280905	0.48928	0.386983		0						0.249	0.113163	0.0683261	0	1
0.0995	制造业	0.1999	0	0	0	2015	0.079	0.11	0.608	1.31	0.1899	0.1728	乐山市商业银行股份有限公司	0	25.0063	0.300318	0.440822	0.436817		0						0.1728	0.0661454	0.0796222	0	1
0.0995	制造业	0.1999	0	0	0	2016	0.078	0.11	0.5848	1.52	0.1427	0.1209	乐山市商业银行股份有限公司	0	25.3609	0.337825	0.408353	0.47234		0						0.1209	0.0508954	0.088571	0	1
0.0995	制造业	0.2991	0	住宿和餐饮业	0.092	2017	0.081	0.09	0.5695	1.9	0.1372	0.1105	乐山市商业银行股份有限公司	0	25.4201	0.378354	0.387454	0.497286		0						0.1147	0.051288	0.0905477	0	1
0.0995	制造业	0.2991	0	住宿和餐饮业	0.092	2018	0.08	0.06	0.6015	2.97	0.139	0.1008	乐山市商业银行股份有限公司	0	25.3944	0.415963	0.3767	0.514		0						0.1008	0.0326528	0.0905477	0	1
0.0995	制造业	0.2991	0	住宿和餐饮业	0.092	2019	0.075	0.07	0.647	2.51	0.1687	0.0907	乐山市商业银行股份有限公司	0	25.4253	0.433053	0.373	0.524		0						0.0907	0.0298364	0.0905477	0	1
0.0891	制造业	0.3256	0	住宿和餐饮业	0.0824	2020	0.038	0.1	0.803592	1.52	0.1687	0.1037	乐山市商业银行股份有限公司	0	25.5523	1.57846	0.373	0.524		0						0.1037	0.0510907	0.0891954	0	0
0.0979	批发和零售业	0.4016	0	金融业	0.2	2008	0.1324	0.22	0.6866	0.43	0.2546	0.098331	九江银行股份有限公司	0	23.3217	0.111203	0.527	0.309		0						0.140473	0.0512276	0.109263	0	0
0.0979	批发和零售业	0.4016	0	金融业	0.2	2009	0.1312	0.29	0.5574	0.21	0.1326	0.0598007	九江银行股份有限公司	0	23.8591	0.137854	0.512	0.344		0						0.123119	0.0342573	0.109263	0	0
0.0896	批发和零售业	0.4106	0	金融业	0.2	2010	0.14	0.27	0.4081	0.17	0.1535	0.113513	九江银行股份有限公司	0	24.4478	0.189742	0.542	0.33		0						0.120608	0.0375062	0.111127	0	0
0.0896	租赁和商务服务业	0.3578	0	金融业	0.1472	2011	0.125	0.2	0.3533	0.12	0.1597	0.107	九江银行股份有限公司	0	24.885	0.210727	0.546	0.335		0						0.184	0.0777555	0.0872524	0	0
0.0896	租赁和商务服务业	0.3578	0	金融业	0.1472	2012	0.11	0.18	0.4158	0.89	0.168	0.0608	九江银行股份有限公司	0	25.1204	0.280233	0.5362	0.3464		0						0.1443	0.0399963	0.0872524	0	0
0.0896	租赁和商务服务业	0.3578	0	金融业	0.1472	2013	0.101	0.16	0.3878	0.95	0.1508	0.0368792	九江银行股份有限公司	0	25.5373	0.313257	0.535	0.351		0						0.175176	0.0716913	0.0872524	0	0
0.0896	租赁和商务服务业	0.3578	0	金融业	0.1472	2014	0.097	0.11	0.4749	1.42	0.1323	0.0377	九江银行股份有限公司	0	25.6185	0.296393	0.524857	0.368		0						0.1435	0.048946	0.0872524	0	0
0.0896	租赁和商务服务业	0.3578	0	金融业	0.1472	2015	0.091	0.15	0.5005	1.86	0.134	0.0314	九江银行股份有限公司	0	25.8873	0.299747	0.502971	0.391014		0						0.202	0.0759282	0.0872524	0	0
0.0896	租赁和商务服务业	0.3578	0	金融业	0.1472	2016	0.09	0.16	0.546	1.99	0.1145	0.1127	九江银行股份有限公司	0	26.1405	0.292405	0.477298	0.419749	0.25	0	22.7708	0.562834	0.253317	0.037488	0.0745936	0.167	0.0727848	0.0872524	0	0
0.068	批发和零售业	0.5132	0	制造业	0.183	2017	0.088	0.12	0.572	1.62	0.1051	0.0655	九江银行股份有限公司	0	26.3263	0.371318	0.481247	0.427019	0.25	0	22.8568	0.578831	0.277441	0.041336	0.0923075	0.2481	0.0810601	0.103989	0	0
0.068	批发和零售业	0.5132	0	制造业	0.183	2018	0.087	0.08	0.6508	1.99	0.1155	0.1017	九江银行股份有限公司	0	26.4651	0.396434	0.4662	0.4484	0.605	0	23.0245	0.613515	0.256288	0.041863	0.15937	0.1733	0.0557972	0.103989	0	0
0.068	批发和零售业	0.5132	0	制造业	0.183	2019	0.08	0.11	0.7011	1.71	0.1164	0.1694	九江银行股份有限公司	0	26.6186	0.502357	0.442	0.475	7.5	0	23.1919	0.362792	0.390602	0.174026	0.0861896	0.1694	0.0840628	0.103989	0	0
0.068	批发和零售业	0.5132	0	制造业	0.183	2020	0.038	0.12	0.6706	1.55	0.1071	0.0806146	九江银行股份有限公司	0	26.7535	1.83956	0.442	0.475	1.6	0	24.8052	0.585584	0.533376	0.100647	0.174646	0.142261	0.0448752	0.103989	0	0
0.0988	制造业	0.1885	0	制造业	0.0596	2013	0.121	0.15	0.4421	0.99	0.1598	0.221619	云南红塔银行股份有限公司	0	23.5343	0.422648	0.42	0.418		0						0.221619	0.102199	0.0419146	1	0
0.0988	制造业	0.097	0	制造业	0.0768	2014	0.081	0.08	0.464	0.99	0.1471	0.250987	云南红塔银行股份有限公司	0	23.6712	0.298769	0.412172	0.43253		0						0.250987	0.16202	0.0501089	0	0
0.0328	制造业	0.5267	0	制造业	0.1999	2015	0.087	0.12	0.4846	2.14	0.5409	0.242509	云南红塔银行股份有限公司	1	24.1377	0.311179	0.397684	0.451369		0						0.254634	0.15288	0.128032	0	0
0.0328	制造业	0.5267	0	制造业	0.1999	2016	0.087	0.11	0.5397	1.69	0.2418	0.330423	云南红塔银行股份有限公司	1	24.8446	0.411247	0.384771	0.466794		0						0.330423	0.136966	0.128032	0	0
0.0328	制造业	0.5267	0	制造业	0.1999	2017	0.095	0.08	0.3896	1.42	0.1741	0.208722	云南红塔银行股份有限公司	1	25.2333	0.581046	0.378898	0.478312		0						0.208722	0.102852	0.128032	0	0
0.0328	制造业	0.5266	0	制造业	0.1999	2018	0.089	0.02	0.3685	1.37	0.1741	0.124752	云南红塔银行股份有限公司	1	25.3781	0.514247	0.3891	0.4712		0						0.135406	0.0574623	0.127996	0	0
0.0328	制造业	0.5266	0	制造业	0.1999	2019	0.081	0.07	0.4184	1.24	0.1844	0.139302	云南红塔银行股份有限公司	1	25.457	0.592174	0.343	0.526		0						0.139302	0.0561939	0.127996	0	0
0.0328	制造业	0.5266	0	制造业	0.1999	2020	0.04	0.08	0.37719	0.99	0.1776	0.139302	云南红塔银行股份有限公司	1	25.5859	2.2433	0.343	0.526		0						1.61541	8.06003	0.127996	0	0
0.099	房地产业	0.1225	0	0	0	2013	0.082	0.15	0.2513	0.66	0.1073	0.069431	保定银行股份有限公司	0	24.1368	0.0922443	0.522	0.355		0						0.256593	0.155003	0.0888309	0	1
0.099	房地产业	0.1225	0	0	0	2014	0.065	0.11	0.2834	0.48	0.1203	0.0761	保定银行股份有限公司	0	24.3268	0.0618976	0.510274	0.37255		0						0.3909	0.242494	0.0888309	0	1
0.099	房地产业	0.1225	0	0	0	2015	0.068	0.12	0.3043	0.94	0.1218	0.099	保定银行股份有限公司	0	24.6967	0.070405	0.482682	0.401924		0						0.5095	0.303827	0.0892751	0	1
0.099	房地产业	0.1225	0	0	0	2016	0.068	0.14	0.3085	1.23	0.1061	0.0762	保定银行股份有限公司	0	25.126	0.0676604	0.475732	0.415358		0						0.3495	0.16705	0.0892771	0	1
0.099	房地产业	-3.553e-17	0	建筑业	0.06125	2017	0.066	0.08	0.3573	1.25	0.1734	0.0997	保定银行股份有限公司	0	25.3347	0.0819871	0.465841	0.442145		0						0.3658	0.187864	0.0859111	0	0
0.099	房地产业	-3.553e-17	0	建筑业	0.06125	2018	0.065	0.1	0.5346	2.04	0.1658	0.0952	保定银行股份有限公司	0	25.2688	0.110938	0.4454	0.4619		0						0.4994	0.302948	0.0859111	0	0
0.099	房地产业	-3.553e-17	0	建筑业	0.06125	2019	0.068	0.11	0.573	2.12	0.1637	0.0967356	保定银行股份有限公司	0	25.3579	0.112416	0.387	0.513		0						0.386942	0.210146	0.0859111	0	0
0.099	房地产业	-3.553e-17	0	建筑业	0.06125	2020	0.039	0.11	0.591056	2.12	0.1734	0.1139	保定银行股份有限公司	0	25.4529	0.425073	0.387	0.513		0						0.4483	0.250715	0.0859111	0	0
0.028314	建筑业	0.289104	0	采矿业	0.015873	2010	0.118	0.21	0.6102	1.21	0.1201	0.0882	兰州银行股份有限公司	0	24.7979	0.288297	0.482	0.373		0						0.137	0.0593989	0.0476038	0	0
0.077221	批发和零售业	0.229944	0	金融业	0.027049	2011	0.1252	0.18	0.6644	0.85	0.1388	0.18994	兰州银行股份有限公司	0	25.0462	0.246715	0.474	0.391		0						0.18994	0.0592286	0.0394313	0	0
0.077221	批发和零售业	0.229944	0	金融业	0.027049	2012	0.126	0.2	0.6679	0.85	0.1202	0.2303	兰州银行股份有限公司	0	25.2733	0.419826	0.4602	0.4017		0						0.2303	0.0975872	0.0394313	0	0
0.069	批发和零售业	0.2262	0	电力、热力、燃气及水生产和供应业	0.0265	2013	0.108	0.19	0.6461	0.91	0.1141	0.2175	兰州银行股份有限公司	0	25.5562	0.467042	0.45	0.41		0						0.2175	0.0871234	0.0413895	0	0
0.069	批发和零售业	0.2262	0	电力、热力、燃气及水生产和供应业	0.0265	2014	0.089	0.16	0.6544	1.13	0.1066	0.1867	兰州银行股份有限公司	0	25.7677	0.409372	0.428043	0.440207		0						0.1867	0.0771672	0.0413895	0	0
0.058	建筑业	0.1759	0	电力、热力、燃气及水生产和供应业	0.0206	2015	0.0808	0.17	0.6024	1.8	0.115	0.0862	兰州银行股份有限公司	0	26.0491	0.489653	0.367401	0.492092		0						0.1604	0.0656244	0.028914	0	0
0.058	建筑业	0.1759	0	电力、热力、燃气及水生产和供应业	0.0206	2016	0.076	0.07	0.578	1.77	0.1252	0.0984	兰州银行股份有限公司	0	26.2738	0.493822	0.349365	0.51406	3	0	22.4868	0.642092	0.733983	0.03477	0.050861	0.1463	0.0589308	0.0304114	0	0
0.058	建筑业	0.1759	0	电力、热力、燃气及水生产和供应业	0.0206	2017	0.0356	0.01	0.6143	2.09	0.125	0.1124	兰州银行股份有限公司	0	26.3247	0.582059	0.343408	0.541342	0.2	0	19.3489	0.652226	0.832625	-0.03543	0.00024682	0.1124	0.0421582	0.0304114	0	0
0.058	建筑业	0.1759	0	电力、热力、燃气及水生产和供应业	0.0206	2018	0.061	0.05	0.6644	2.25	0.1229	0.1082	兰州银行股份有限公司	0	26.44	0.627203	0.3389	0.5494	0.2	0	19.1062	0.502493	0.79377	0.054213		0.2917	0.123437	0.0304114	0	0
0.058	建筑业	0.1759	0	电力、热力、燃气及水生产和供应业	0.0206	2019	0.0615	0.06	0.6528	2.44	0.1176	0.065	兰州银行股份有限公司	0	26.5424	0.772284	0.328	0.551	3	0	22.9025	0.679161	0.469873	0.037268	0.0955065	0.1199	0.0381353	0.0307958	0	0
0.058	建筑业	0.1759	0	电力、热力、燃气及水生产和供应业	0.0206	2020	0.039	0.06	0.665999	1.8	0.1326	0.0985	兰州银行股份有限公司	0	26.6158	2.91223	0.328	0.551	3	0	23.2048	0.65008	0.336114	0.022539	0.0554023	0.1836	0.0665366	0.0307958	0	0
0.0667	制造业	0.2598	0	文化、体育和娱乐业	0.0333	2009	0.169	0.32	0.6208	2.21	0.1724	0.146465	内蒙古银行股份有限公司	0	23.7506	0.0882215	0.525	0.38		0						0.219697	0.102032	0.0569156	0	1
0.0667	制造业	0.2598	0	文化、体育和娱乐业	0.0333	2010	0.15	0.23	0.4895	1.09	0.1429	0.142342	内蒙古银行股份有限公司	0	24.1563	0.12135	0.546	0.361		0						0.247225	0.0978261	0.0569156	0	1
0.0967	批发和零售业	0.166	0	0	0	2011	0.143	0.18	0.4652	1.12	0.1975	0.341294	内蒙古银行股份有限公司	0	24.5721	0.106045	0.56	0.349		0						0.341294	0.155715	0.0328014	0	1
0.0967	批发和零售业	0.1661	0	0	0	2012	0.115	0.13	0.4233	1.79	0.1808	0.335139	内蒙古银行股份有限公司	0	24.8354	0.128251	0.5542	0.3546		0						0.335139	0.143713	0.0331013	0	1
0.0967	批发和零售业	0.1661	0	0	0	2013	0.09	0.12	0.5742	1.76	0.159	0.3384	内蒙古银行股份有限公司	0	24.9024	0.137599	0.54	0.365		0						0.3384	0.144394	0.0331013	0	1
0.0967	批发和零售业	0.1661	0	0	0	2014	0.078	0.07	0.6316	1.91	0.1335	0.2926	内蒙古银行股份有限公司	0	25.1488	0.09808	0.513207	0.395187		0						0.2926	0.135856	0.0331013	0	1
0.0967	批发和零售业	0.1661	0	0	0	2015	0.077	0.12	0.6546	2.56	0.1125	0.269138	内蒙古银行股份有限公司	0	25.394	0.103446	0.504757	0.404537		0						0.269138	0.120586	0.0338377	0	1
0.0967	批发和零售业	0.1648	0	0	0	2016	0.072	0.17	0.6318	2.61	0.1107	0.241063	内蒙古银行股份有限公司	0	25.4994	0.190516	0.471844	0.437833		0						0.241063	0.10404	0.0335324	0	1
0.0871	批发和零售业	0.2039	0	金融业	0.0986	2017	0.04	0.09	0.7329	2.62	0.116	0.240501	内蒙古银行股份有限公司	0	25.5907	0.334532	0.397589	0.499916		0						0.240501	0.101665	0.0372091	0	0
0.0871	批发和零售业	0.2039	0	金融业	0.0986	2018	0.052	0.01	0.7485	2.71	0.1051	0.229309	内蒙古银行股份有限公司	0	25.6614	0.28485	0.3937	0.5048		0						0.229309	0.098201	0.0372091	0	0
0.0757	批发和零售业	0.2301	0	金融业	0.0857	2019	0.052	0.02	0.7584	2.6	0.1177	0.207348	内蒙古银行股份有限公司	0	25.6989	0.362527	0.396	0.496		0						0.207348	0.0931867	0.0419622	0	0
0.0989	电力、热力、燃气及水生产和供应业	0	0	制造业	0.0989	2012	0.126	0.19	0.531	0.31	0.1445	0.133787	凉山州商业银行股份有限公司	0	23.3829	0.292731	0.5166	0.3453		0						0.23335	0.105369	0.0604572	0	0
0.0989	电力、热力、燃气及水生产和供应业	0	0	制造业	0.0989	2013	0.1	0.16	0.4882	0.24	0.1215	0.114724	凉山州商业银行股份有限公司	0	23.7473	0.313325	0.517	0.352		0						0.277355	0.112112	0.0604572	0	0
0.0994	电力、热力、燃气及水生产和供应业	0.092	0	制造业	0.0994	2014	0.085	0.12	0.5097	0.94	0.1405	0.090581	凉山州商业银行股份有限公司	0	23.7671	0.280905	0.48928	0.386983		0						0.223512	0.0767472	0.0631934	0	0
0.0994	电力、热力、燃气及水生产和供应业	0.092	0	制造业	0.0994	2015	0.079	0.11	0.509	1.35	0.2187	0.0600118	凉山州商业银行股份有限公司	0	23.8625	0.300318	0.440822	0.436817		0						0.211153	0.0692499	0.0631934	0	0
0.0805	电力、热力、燃气及水生产和供应业	0.19	0	制造业	0.0805	2016	0.078	0.11	0.5337	1.93	0.3025	0.0621347	凉山州商业银行股份有限公司	0	23.9342	0.337825	0.408353	0.47234		0						0.126376	0.0318136	0.0766438	0	1
0.0805	电力、热力、燃气及水生产和供应业	0.19	0	制造业	0.0805	2017	0.081	0.09	0.5397	3.57	0.238	0.0616191	凉山州商业银行股份有限公司	0	24.1236	0.378354	0.387454	0.497286		0						0.0978082	0.0361827	0.0766438	0	1
0.0858	房地产业	-3.553e-17	0	批发和零售业	0.0858	2010	0.15	0.23	0.3714	0.46	0.1134	0.0314347	包商银行股份有限公司	0	25.4668	0.12135	0.546	0.361		0						0.371501	0.175603	0.0525004	0	1
0.0551	房地产业	1.776e-17	0	批发和零售业	0.0551	2011	0.143	0.18	0.4138	0.43	0.1436	0.0247725	包商银行股份有限公司	0	25.9269	0.106045	0.56	0.349		0						0.412875	0.200306	0.0271035	0	1
0.0551	房地产业	0.0545	0	批发和零售业	0.0551	2012	0.115	0.13	0.4764	0.87	0.1684	0.0256062	包商银行股份有限公司	0	26.059	0.128251	0.5542	0.3546		0						0.221921	0.0733526	0.0253928	0	1
0.0551	房地产业	0.0545	0	批发和零售业	0.0551	2013	0.09	0.12	0.4977	1	0.1205	0.0270479	包商银行股份有限公司	0	26.2145	0.137599	0.54	0.365		0						0.229907	0.0723791	0.0253928	0	1
0.0753	批发和零售业	0.1082	0	0	0	2014	0.078	0.07	0.5592	1.37	0.1119	0.284793	包商银行股份有限公司	0	26.469	0.09808	0.513207	0.395187		0						0.284793	0.0979066	0.024	1	0
0.0753	批发和零售业	0.1083	0	0	0	2015	0.077	0.12	0.6856	1.41	0.1222	0.238142	包商银行股份有限公司	0	26.5886	0.103446	0.504757	0.404537	8	0	23.7321	0.773475	0.504449	0.04339	0.01239	0.238142	0.0740892	0.0240128	1	0
0.0907	批发和零售业	0.1083	0	0	0	2016	0.072	0.17	0.8082	1.68	0.1169	0.217251	包商银行股份有限公司	0	26.7907	0.190516	0.471844	0.437833	8	0	23.6936	0.709513	0.377104	0.062261	0.0256138	0.217251	0.0671846	0.0265748	1	0
0.0205	房地产业	0.3245	1	电力、热力、燃气及水生产和供应业	0.0598	2007	0.145	0.11	0.5777	2.06	0.2011	0.12	北京银行股份有限公司	0	26.5932	0.354643	0.268	0.721	1.5	0	21.1098	0.50702	0.658273	0.076922	0.00290791	0.130718	0.0655698	0.0446252	0	0
0.0177	房地产业	0.3246	1	电力、热力、燃气及水生产和供应业	0.0598	2008	0.091	0.16	0.5798	1.55	0.1966	0.12	北京银行股份有限公司	0	26.7564	0.360306	0.257	0.732	1.4	0	21.3766	0.542877	0.713216	0.032606	0.0143629	0.14	0.0897845	0.0444017	0	0
0.0177	房地产业	0.3246	1	电力、热力、燃气及水生产和供应业	0.0598	2009	0.1019	0.3	0.5894	1.02	0.1435	0.14	北京银行股份有限公司	0	27.0027	0.370648	0.235	0.755	1.5	0	21.3244	0.194993	0.504606	0.036973	0.0154089	0.14	0.0550487	0.0432078	0	0
0.0177	房地产业	0.3246	1	电力、热力、燃气及水生产和供应业	0.0598	2010	0.103	0.17	0.5822	0.69	0.1262	0.12	北京银行股份有限公司	0	27.3207	0.376984	0.24	0.751	1.5	0	21.4418	0.244842	0.397799	0.051498	0.00127965	0.16	0.0879824	0.0431182	0	0
0.0177	房地产业	0.3246	1	电力、热力、燃气及水生产和供应业	0.0598	2011	0.081	0.13	0.6441	0.53	0.1206	0.1	北京银行股份有限公司	0	27.5865	0.352598	0.231	0.761	8	0	24.0736	0.660242	0.747102	0.017217	0.00290639	0.15	0.0620707	0.0431706	0	0
0.0447	制造业	0.2756	1	电力、热力、燃气及水生产和供应业	0.0508	2012	0.077	0.13	0.6819	0.59	0.129	0.2	北京银行股份有限公司	0	27.7443	0.340822	0.227	0.7646	8	0	24.1071	0.654178	0.756698	0.020675	0.00165265	0.2	0.0895904	0.0348257	0	0
0.0447	制造业	0.2756	1	电力、热力、燃气及水生产和供应业	0.0508	2013	0.077	0.08	0.6874	0.65	0.1131	0.19	北京银行股份有限公司	0	27.9213	0.28816	0.223	0.769	1.4	0	22.1837	0.763641	0.86147	0.008722	0.00533225	0.19	0.0751484	0.0345628	0	0
0.0447	制造业	0.2756	1	电力、热力、燃气及水生产和供应业	0.0508	2014	0.073	0.09	0.7141	0.86	0.114	0.14	北京银行股份有限公司	0	28.0526	0.341839	0.213063	0.779484	1.5	0	21.8471	0.331881	0.413792	0.035129	0.00141889	0.18	0.0897934	0.0344814	0	0
0.0358	制造业	0.2756	1	电力、热力、燃气及水生产和供应业	0.0508	2015	0.069	0.28	0.7585	1.12	0.1227	0.13	北京银行股份有限公司	0	28.2435	0.366711	0.197381	0.796527	8	0	24.5822	0.749671	0.829187	0.0134	0.00116562	0.13	0.0634742	0.0320035	0	0
0.0845	租赁和商务服务业	0.2248	1	电力、热力、燃气及水生产和供应业	0.0508	2016	0.0679	0.08	0.7819	1.27	0.122	0.13	北京银行股份有限公司	0	28.3807	0.382366	0.192622	0.802322	1.4	0	24.1561	0.702265	0.650569	0.027238	0.0108569	0.13	0.0693001	0.03906	0	0
0.0857	租赁和商务服务业	0.3025	1	电力、热力、燃气及水生产和供应业	0.0859	2017	0.0674	0.04	0.849	1.24	0.1241	0.1	北京银行股份有限公司	0	28.4768	0.43535	0.19014	0.805562	0.01	0	22.4295	0.646484	0.310734	0.007181	0.0501354	0.11	0.0637965	0.0433517	0	0
0.0857	租赁和商务服务业	0.3025	1	电力、热力、燃气及水生产和供应业	0.0859	2018	0.067	0.09	0.9104	1.46	0.1207	0.11	北京银行股份有限公司	0	28.576	0.395617	0.1863	0.8098	0.2	0	23.0312	0.393845	0.43635	0.182799	0.0334493	0.11	0.0498048	0.0428067	0	0
0.0371	租赁和商务服务业	0.3025	1	电力、热力、燃气及水生产和供应业	0.0859	2019	0.061	0.09	0.9459	1.4	0.1228	0.09	北京银行股份有限公司	0	28.6379	0.444264	0.162	0.835	0.4	0	21.8908	0.573723	0.338013	0.020415	0.132131	0.11	0.0440254	0.037652	0	0
0.0341	金融业	0.3025	1	电力、热力、燃气及水生产和供应业	0.0859	2020	0.012	0.1	0.9575	1.57	0.1149	0.03	北京银行股份有限公司	0	28.6957	0.522319	0.162	0.835	1.392	0	21.2585	0.169421	0.409748	0.02183	0.0326319	0.14	0.0646824	0.0363473	0	0
0.0171	金融业	0.6078	0	金融业	0.5098	2010	0.146	0.19	0.5234	1.58	0.1378	0.0005	华融湘江银行股份有限公司	1	24.6642	0.138509	0.458	0.397		0						0.2238	0.0955392	0.267771	0	0
0.0285	房地产业	0.5909	0	金融业	0.5098	2011	0.128	0.17	0.5313	0.01	0.1154	0.11982	华融湘江银行股份有限公司	0	25.3705	0.151071	0.476	0.383		0						0.22494	0.109341	0.266262	0	0
0.0285	房地产业	0.5909	0	金融业	0.5098	2012	0.113	0.19	0.5353	0.14	0.1322	0.1333	华融湘江银行股份有限公司	0	25.6155	0.160755	0.4742	0.3902		0						0.2524	0.113654	0.266546	0	0
0.0368	房地产业	0.5973	0	金融业	0.5098	2013	0.101	0.16	0.5112	0.38	0.1194	0.1322	华融湘江银行股份有限公司	0	25.7212	0.199162	0.47	0.403		0						0.2332	0.102568	0.267378	0	0
0.0442	房地产业	0.5605	0	金融业	0.5098	2014	0.095	0.13	0.5149	0.78	0.1212	0.1591	华融湘江银行股份有限公司	0	25.8311	0.122616	0.461661	0.42188		0						0.167	0.115059	0.267977	0	0
0.0442	房地产业	0.5605	0	金融业	0.5098	2015	0.085	0.2	0.5632	0.99	0.1315	0.1135	华融湘江银行股份有限公司	0	26.0757	0.152244	0.443247	0.441481		0						0.151	0.0884548	0.267977	0	0
0.0442	房地产业	0.5714	0	金融业	0.5098	2016	0.08	0.16	0.6574	1.48	0.1153	0.061	华融湘江银行股份有限公司	0	26.2847	0.24411	0.42284	0.463746		0						0.185	0.0722204	0.269202	0	0
0.0445	房地产业	0.6543	0	金融业	0.4053	2017	0.08	0.11	0.7381	1.48	0.1322	0.059	华融湘江银行股份有限公司	0	26.4743	0.250111	0.417235	0.494325		0						0.123398	0.0564719	0.211055	0	0
0.0499	房地产业	0.6053	0	金融业	0.4053	2018	0.078	0.05	0.8831	1.58	0.1275	0.0710205	华融湘江银行股份有限公司	0	26.5387	0.283696	0.3968	0.518	1.9	0	22.6969	0.658974	0.253846	-0.097033	0.0323747	0.180283	0.0603324	0.211479	0	0
0.0499	房地产业	0.6053	0	金融业	0.4053	2019	0.076	0.07	0.9243	1.57	0.1261	0.106	华融湘江银行股份有限公司	0	26.628	0.310107	0.376	0.532	1.9	0	22.6054	0.626011	0.263352	0.000313	0.0222831	0.162	0.0522281	0.211479	0	0
0.0499	房地产业	0.6053	0	金融业	0.4053	2020	0.038	0.1	0.9221	1.84	0.1308	0.078	华融湘江银行股份有限公司	0	26.7296	1.12117	0.376	0.532	1.9	0	22.5352	0.699642	0.225933	-0.097332	0.0223823	0.1632	0.0514831	0.211479	0	0
0.0113	制造业	0.3677	1	房地产业	0.1117	2007	0.149	0.17	0.6014	1.79	0.3067	0.1591	南京银行股份有限公司	0	25.0548	0.137456	0.556	0.374		0						0.2864	0.146379	0.0469859	0	0
0.0113	制造业	0.3713	1	房地产业	0.1117	2008	0.127	0.21	0.616	1.64	0.2412	0.138	南京银行股份有限公司	0	25.2634	0.158131	0.55	0.381		0						0.2669	0.131516	0.0473699	0	0
0.0113	制造业	0.3713	1	房地产业	0.1117	2009	0.1245	0.32	0.64	1.22	0.139	0.1112	南京银行股份有限公司	0	25.731	0.181169	0.539	0.396	2.48	0	21.6673	0.625239	0.759936	0.035507	0.00161596	0.1571	0.0626036	0.0475773	0	0
0.0114	制造业	0.3733	1	房地产业	0.1123	2010	0.127	0.21	0.6004	0.97	0.1463	0.1831	南京银行股份有限公司	0	26.1237	0.237878	0.525	0.414	2.48	0	21.6555	0.607607	0.742467	0.033245	0.00081221	0.1831	0.123677	0.047465	0	0
0.0114	制造业	0.3733	1	房地产业	0.1123	2011	0.11	0.12	0.6177	0.78	0.1496	0.2075	南京银行股份有限公司	0	26.3644	0.247276	0.513	0.424	2.48	0	21.9114	0.697477	0.80402	0.022472	0.00308019	0.2075	0.0915709	0.0474512	0	0
0.0114	制造业	0.3624	1	房地产业	0.1123	2012	0.101	0.15	0.5863	0.83	0.1498	0.2087	南京银行股份有限公司	0	26.5633	0.272288	0.5017	0.435	2.48	0	22.0381	0.739152	0.830208	0.010367	0.0120793	0.2087	0.0916665	0.0451009	0	0
0.0157	制造业	0.3664	1	房地产业	0.1123	2013	0.096	0.13	0.5649	0.89	0.1295	0.2027	南京银行股份有限公司	0	26.7964	0.269515	0.492	0.447	2.48	0	22.1837	0.763641	0.86147	0.008722	0.00533225	0.2027	0.113964	0.0470778	0	0
0.0114	制造业	0.3664	1	房地产业	0.1123	2014	0.087	0.1	0.4743	0.94	0.1099	0.174	南京银行股份有限公司	0	27.0744	0.142537	0.474041	0.470123	2.48	0	22.3197	0.788019	0.889443	0.004105	0.00108918	0.1914	0.0965379	0.0467697	0	0
0.0147	金融业	0.3671	1	房地产业	0.0943	2015	0.0853	0.15	0.4982	0.83	0.1311	0.129	南京银行股份有限公司	0	27.4141	0.157405	0.457018	0.486133	2.48	0	24.1716	0.725946	0.681738	0.031382	0.00483857	0.2533	0.120121	0.0492467	0	0
0.0147	金融业	0.3671	1	房地产业	0.0943	2016	0.078	0.13	0.5064	0.87	0.1371	0.1326	南京银行股份有限公司	0	27.693	0.155546	0.447348	0.499967	2.48	0	24.1561	0.702265	0.650569	0.027238	0.0108569	0.2406	0.114653	0.0500431	0	0
0.0137	金融业	0.3671	1	房地产业	0.0943	2017	0.0715	0.07	0.5383	0.86	0.1293	0.0181	南京银行股份有限公司	0	27.7631	0.182384	0.450157	0.502735	2.48	0	24.1481	0.725173	0.656082	0.028287	0.00487097	0.1766	0.0610663	0.0507404	0	0
0.0127	制造业	0.3671	1	房地产业	0.0943	2018	0.067	0.07	0.6234	0.89	0.1299	0.0846	南京银行股份有限公司	0	27.8488	0.148521	0.445	0.5098	0.05	0	21.7017	0.252177	0.543533	0.00577	0.0175163	0.1638	0.080519	0.048309	0	0
0.01	制造业	0.3769	1	房地产业	0.1	2019	0.061	0.09	0.6693	0.89	0.1303	0.0733	南京银行股份有限公司	0	27.9263	0.189204	0.444	0.513	0.1	1	24.1518	0.67649	0.348568	0.05491	0.185217	0.1379	0.0518224	0.0516954	0	0
0	0	0.3583	1	交通运输、仓储和邮政业	0.0999	2020	0.037	0.13	0.7133	0.91	0.1475	0	南京银行股份有限公司	0	28.0478	0.679014	0.444	0.513	0.31	0	22.7697	0.509001	0.577426	0.010572	0.011386	0.1703	0.0800631	0.0561137	0	0
0	0	0.675	1	水利、环境和公共设施管理	0.3675	2009	0.1231	0.24	0.6825	0.63	0.1147	0	厦门国际银行股份有限公司	0	24.5711	0.242879	0.491	0.413		0								0.212737	0	0
0	0	0.675	1	水利、环境和公共设施管理	0.3675	2010	0.139	0.24	0.8019	0.35	0.1163	0	厦门国际银行股份有限公司	0	24.9846	0.260906	0.51	0.397		0								0.212737	0	0
0	0	0.675	1	水利、环境和公共设施管理	0.3675	2011	0.123	0.15	0.7367	0.25	0.118	0	厦门国际银行股份有限公司	0	25.3781	0.264752	0.516	0.392		0								0.212737	0	0
0	0	0.675	1	水利、环境和公共设施管理	0.3675	2012	0.114	0.16	0.6869	0.42	0.1097	0	厦门国际银行股份有限公司	0	26.0539	0.27934	0.5171	0.3927		0						0.257025	0.102991	0.212737	0	0
0.0221	金融业	0.4059	1	水利、环境和公共设施管理	0.1877	2013	0.11	0.15	0.597	0.4	0.1137	0.0115445	厦门国际银行股份有限公司	0	26.2872	0.311201	0.52	0.391		0						0.319315	0.158624	0.0756531	0	0
0.0221	金融业	0.4059	1	水利、环境和公共设施管理	0.1877	2014	0.099	0.1	0.4815	0.46	0.106	0.0885	厦门国际银行股份有限公司	0	26.5782	0.218064	0.520265	0.39598		0						0.3169	0.150733	0.0756531	0	0
0.031317	房地产业	0.254898	1	水利、环境和公共设施管理	0.106289	2015	0.09	0.16	0.4852	0.56	0.1155	0.1065	厦门国际银行股份有限公司	0	26.8528	0.26715	0.502883	0.415588		0						0.2679	0.115243	0.0339022	0	0
0.0322	房地产业	0.2782	1	水利、环境和公共设施管理	0.0976	2016	0.084	0.1	0.5048	0.7	0.1555	0.1476	厦门国际银行股份有限公司	0	27.0575	0.273549	0.489177	0.428797		0						0.2854	0.147442	0.0367045	0	0
0.0322	房地产业	0.2782	1	水利、环境和公共设施管理	0.0976	2017	0.081	0.09	0.6055	0.66	0.1289	0.268	厦门国际银行股份有限公司	0	27.2919	0.28999	0.477107	0.454062		0						0.268	0.179684	0.0367045	0	0
0.0322	房地产业	0.2782	1	水利、环境和公共设施管理	0.0976	2018	0.083	0.04	0.6513	0.73	0.1277	0.1801	厦门国际银行股份有限公司	0	27.4155	0.265239	0.4813	0.4522	15	0	22.8667	0.200986	0.465851	-0.087749	0.165243	0.368	0.182835	0.0371096	0	0
0.0322	房地产业	0.2782	1	水利、环境和公共设施管理	0.0976	2019	0.076	0.09	0.7087	0.71	0.1226	0.0956	厦门国际银行股份有限公司	0	27.5428	0.269555	0.485	0.453	15	0	22.8978	0.243275	0.410745	0.008237	0.0816853	0.3171	0.14062	0.0371096	0	0
0.0292	房地产业	0.2523	1	水利、环境和公共设施管理	0.0885	2020	0.033	0.13	0.798726	0.73	0.1206	0.1028	厦门国际银行股份有限公司	0	27.5799	0.858961	0.485	0.453	0.87	1	26.2772	0.820354	0.927538	0.014233	0.00057603	0.3901	0.228152	0.0318541	0	0
0.0499	制造业	0.5669	1	制造业	0.0999	2008	0.13	0.17	0.6438	3.98	0.1057	0.129672	厦门银行股份有限公司	1	23.529	0.241947	0.5	0.393		0						0.188613	0.0856434	0.136312	0	0
0.0499	制造业	0.5675	1	制造业	0.0999	2009	0.1231	0.24	0.4731	1.18	0.158	0.134298	厦门银行股份有限公司	1	24.0653	0.242879	0.491	0.413		0						0.179064	0.083829	0.136632	0	0
0.0379	批发和零售业	0.5888	1	制造业	0.0999	2010	0.139	0.24	0.2793	1.47	0.158	0.181725	厦门银行股份有限公司	0	24.6916	0.260906	0.51	0.397		0						0.181725	0.0844604	0.142189	0	0
0.0379	批发和零售业	0.5888	1	制造业	0.0999	2011	0.123	0.15	0.2947	1.03	0.1456	0.205825	厦门银行股份有限公司	0	24.9729	0.264752	0.516	0.392		0						0.242579	0.116036	0.142189	0	0
0.0379	批发和零售业	0.5888	1	制造业	0.0999	2012	0.114	0.16	0.3311	1	0.128	0.28201	厦门银行股份有限公司	0	25.2355	0.27934	0.5171	0.3927		0						0.28201	0.158519	0.142189	0	0
0.0379	批发和零售业	0.5888	1	制造业	0.0999	2013	0.11	0.15	0.3314	0.99	0.1412	0.249636	厦门银行股份有限公司	0	25.3844	0.311201	0.52	0.391		0						0.285298	0.156321	0.142189	0	0
0.1349	房地产业	0.5848	1	制造业	0.0691	2014	0.099	0.1	0.3701	1.09	0.1159	0.1041	厦门银行股份有限公司	0	25.5033	0.218064	0.520265	0.39598		0						0.2332	0.104612	0.131258	0	0
0.1349	房地产业	0.5908	1	制造业	0.0585	2015	0.09	0.16	0.412	1.37	0.1236	0.1211	厦门银行股份有限公司	0	25.8004	0.26715	0.502883	0.415588		0						0.2108	0.0857781	0.131999	0	0
0.1349	房地产业	0.5908	1	制造业	0.0585	2016	0.084	0.1	0.472	1.51	0.1222	0.1195	厦门银行股份有限公司	0	25.9649	0.273549	0.489177	0.428797		0						0.2225	0.0891643	0.131999	0	0
0.1349	房地产业	0.5908	1	制造业	0.0585	2017	0.081	0.09	0.5422	1.45	0.1462	0.1249	厦门银行股份有限公司	0	26.0837	0.28999	0.477107	0.454062		0						0.2115	0.107964	0.131999	0	0
0.1065	房地产业	0.4016	1	金融业	0.0208	2018	0.083	0.04	0.6897	1.33	0.1503	0.1102	厦门银行股份有限公司	0	26.1718	0.265239	0.4813	0.4522	0.5	0	22.6195	0.531384	0.708323	0.090191	0.118959	0.1485	0.0625812	0.108902	0	0
0.1065	房地产业	0.4016	1	金融业	0.0208	2019	0.076	0.09	0.7218	1.18	0.1521	0.1327	厦门银行股份有限公司	0	26.2321	0.269555	0.485	0.453	2.7	1	23.5963	0.840901	0.981868	0.004777	0.00056044	0.1327	0.0543718	0.108902	0	0
0.0959	房地产业	0.3614	1	金融业	0.0208	2020	0.033	0.13	0.9119	0.98	0.1449	0.0742	厦门银行股份有限公司	0	26.3763	0.858961	0.485	0.453	1.6	0	24.8052	0.585584	0.533376	0.100647	0.174646	0.1506	0.0440166	0.0882082	0	0
0.1	制造业	0.0996	0	金融业	0.1	2009	0.0894	0.27	0.707	0.23	0.1082	0.41507	台州银行股份有限公司	0	24.2415	0.273084	0.518	0.431		0						0.41507	0.221941	0.0682645	0	1
0.1	制造业	0.0996	0	金融业	0.1	2010	0.119	0.21	0.6518	0.33	0.1298	0.46	台州银行股份有限公司	0	24.6047	0.293024	0.516	0.435		0						0.46	0.306678	0.0682645	0	1
0.1	制造业	0.0996	0	金融业	0.1	2011	0.09	0.12	0.7467	0.31	0.151	0.46	台州银行股份有限公司	0	24.7697	0.312322	0.512	0.439		0						0.46	0.32758	0.0682645	0	1
0.1	制造业	0.0996	0	金融业	0.1	2012	0.08	0.1	0.7583	0.38	0.1435	0.394	台州银行股份有限公司	0	24.9746	0.346435	0.4995	0.4524		0						0.394	0.269905	0.0682645	0	1
0.1	制造业	0.0996	0	金融业	0.1	2013	0.082	0.11	0.7262	0.41	0.1406	0.3647	台州银行股份有限公司	0	25.1973	0.38928	0.491	0.461		0						0.3647	0.234123	0.0682645	0	1
0.1	制造业	0.0996	0	金融业	0.1	2014	0.076	0.07	0.8089	0.39	0.1238	0.346	台州银行股份有限公司	0	25.3527	0.195181	0.477312	0.47845		0						0.346	0.226289	0.0682645	0	1
0.1	制造业	0.0996	0	金融业	0.1	2015	0.0796	0.14	0.7693	0.55	0.13	0.356	台州银行股份有限公司	0	25.5387	0.26749	0.459624	0.497637		0						0.356	0.233279	0.0682645	0	1
0.1	制造业	0.0996	0	金融业	0.1	2016	0.0755	0.1	0.7621	0.68	0.131	0.361	台州银行股份有限公司	0	25.7346	0.273425	0.44855	0.50986		0						0.361	0.240094	0.0664305	0	1
0.1	制造业	0.0996	0	金融业	0.1	2017	0.0776	0.08	0.7821	0.66	0.156	0.377	台州银行股份有限公司	0	25.7822	0.212242	0.429454	0.533189		0						0.377	0.244104	0.0664305	0	1
0.1	制造业	0.0996	0	金融业	0.1	2018	0.071	0.09	0.8426	0.63	0.1639	0.351	台州银行股份有限公司	0	25.9669	0.218113	0.4183	0.5467		0						0.351	0.218059	0.0664305	0	1
0.1	制造业	0.0996	0	金融业	0.1	2019	0.068	0.13	0.8701	0.65	0.1575	0.345	台州银行股份有限公司	0	26.1303	0.33643	0.426	0.54		0						0.345	0.227189	0.0664305	0	1
0.1	制造业	0.0996	0	金融业	0.1	2020	0.036	0.16	0.813975	0.43	0.1505	0.344	台州银行股份有限公司	0	26.342	1.16876	0.426	0.54		0						0.344	0.23267	0.0664305	0	1
0	0	0.3896	1	电力、热力、燃气及水生产和供应业	0.1276	2010	0.138	0.15	0.6732	1.16	0.1146	0	吉林银行股份有限公司	0	25.721	0.0704695	0.52	0.359		0						0.1868	0.0942138	0.0676376	0	0
0.0188	采矿业	0.3792	1	电力、热力、燃气及水生产和供应业	0.1186	2011	0.138	0.13	0.6872	1.32	0.1125	0.0307	吉林银行股份有限公司	0	25.9513	0.054727	0.531	0.348		0						0.1875	0.0823023	0.0620843	0	0
0.0188	采矿业	0.3792	1	电力、热力、燃气及水生产和供应业	0.1186	2012	0.12	0.17	0.6964	1.13	0.1257	0.0386	吉林银行股份有限公司	0	26.1203	0.104588	0.5341	0.3476		0						0.2128	0.106432	0.0620843	0	0
0.0188	采矿业	0.388	1	电力、热力、燃气及水生产和供应业	0.1186	2013	0.083	0.16	0.6562	1.17	0.113	0.0387	吉林银行股份有限公司	0	26.2925	0.0915885	0.528	0.355		0						0.2096	0.103288	0.0637599	0	0
0.0188	采矿业	0.388	1	电力、热力、燃气及水生产和供应业	0.1186	2014	0.065	0.11	0.6798	1.07	0.1117	0.0316	吉林银行股份有限公司	0	26.3715	0.118531	0.527894	0.361696		0						0.1994	0.0809526	0.0637599	0	0
0.0188	采矿业	0.388	1	电力、热力、燃气及水生产和供应业	0.1186	2015	0.063	0.13	0.6861	1.5	0.105	0.0342	吉林银行股份有限公司	0	26.6025	0.13999	0.498162	0.38833		0						0.2068	0.0847113	0.0637599	0	0
0.0188	采矿业	0.388	1	电力、热力、燃气及水生产和供应业	0.1186	2016	0.069	0.13	0.669	1.71	0.0996	0.0290578	吉林银行股份有限公司	0	26.7922	0.211609	0.474051	0.424539		0						0.205114	0.0968184	0.0637599	0	0
0.0188	采矿业	0.6014	1	电力、热力、燃气及水生产和供应业	0.3408	2017	0.053	0.03	0.7562	1.72	0.1058	0.0313	吉林银行股份有限公司	0	26.6955	0.230057	0.468299	0.458406		0						0.2045	0.10888	0.164163	0	0
0.0188	采矿业	0.388	1	电力、热力、燃气及水生产和供应业	0.1186	2018	0.044	0.02	0.8355	2.82	0.107	0.0273	吉林银行股份有限公司	0	26.6145	0.312845	0.4253	0.4977		0						0.1786	0.0750959	0.0637599	0	0
0	0	0.3298	1	电力、热力、燃气及水生产和供应业	0.0978	2019	0.03	0.1	0.8656	4.31	0.1127	0	吉林银行股份有限公司	0	26.6538	0.298222	0.352	0.538		0						0.2015	0.0966955	0.0576594	0	0
0	0	0.2935	1	电力、热力、燃气及水生产和供应业	0.0911	2020	0.024	0.13	0.9112	1.89	0.1196	0	吉林银行股份有限公司	0	26.7975	0.681753	0.352	0.538		0						0.1519	0.0686277	0.0457287	0	0
0.0804	批发和零售业	0.4604	0	电力、热力、燃气及水生产和供应业	0.1205	2016	0.076	0.08	0.425	1.74	0.1665	0.223544	哈密市商业银行股份有限公司	0	23.7239	0.264599	0.37794	0.451177		0						0.223544	0.105697	0.110542	0	0
0.0804	批发和零售业	0.4604	0	电力、热力、燃气及水生产和供应业	0.1205	2017	0.076	0.13	0.5196	1.82	0.1593	0.289623	哈密市商业银行股份有限公司	0	24.056	0.282238	0.397988	0.459405		0						0.289623	0.144721	0.110542	0	0
0.0804	批发和零售业	0.4603	0	电力、热力、燃气及水生产和供应业	0.1205	2018	0.061	0.03	0.7008	2.36	0.1544	0.347011	哈密市商业银行股份有限公司	0	24.1678	0.436586	0.403	0.4577		0						0.347011	0.199006	0.110513	0	0
0.0804	批发和零售业	0.4604	0	电力、热力、燃气及水生产和供应业	0.1205	2019	0.062	0.05	0.6838	2.33	0.1406	0.314889	哈密市商业银行股份有限公司	0	24.1609	0.494274	0.353	0.516		0						0.314889	0.152379	0.110542	0	0
0.0998	金融业	0.337	0	金融业	0.337	2010	0.127	0.16	0.4793	0.79	0.1157	0.0001851	哈尔滨银行股份有限公司	1	25.5688	0.0664217	0.502	0.372		0						0.125869	0.0273717	0.157286	0	1
0.0998	金融业	0.337	0	金融业	0.337	2011	0.123	0.12	0.4517	0.65	0.137	7.641e-05	哈尔滨银行股份有限公司	1	26.0396	0.0822604	0.503	0.362		0						0.198659	0.0536179	0.152887	0	1
0.0869	金融业	0.3801	0	金融业	0.2933	2012	0.1	0.15	0.4639	0.64	0.1297	0.00767782	哈尔滨银行股份有限公司	1	26.322	0.0768721	0.441	0.4047		0						0.212144	0.0664367	0.120267	0	1
0.0869	金融业	0.3801	0	金融业	0.2933	2013	0.08	0.11	0.4725	0.85	0.1255	0	哈尔滨银行股份有限公司	1	26.4984	0.265668	0.411	0.414		0						0.135219	0.0530449	0.120267	0	1
0.0655	金融业	0.3275	0	金融业	0.1965	2014	0.056	0.06	0.5301	1.13	0.1464	0	哈尔滨银行股份有限公司	1	26.5629	0.213666	0.368659	0.457706		0						0.207	0.0670792	0.0582196	0	0
0.0655	金融业	0.3275	0	金融业	0.1965	2015	0.057	0.1	0.4846	1.4	0.1164	0	哈尔滨银行股份有限公司	1	26.821	0.224813	0.318098	0.50731		0						0.229	0.0794561	0.0582196	0	0
0.0655	金融业	0.3275	0	金融业	0.1965	2016	0.061	0.05	0.5876	1.53	0.1197	0.003143	哈尔滨银行股份有限公司	1	27.013	0.218457	0.286017	0.540419		0						0.206	0.0678474	0.0582196	0	0
0.0655	金融业	0.3323	1	金融业	0.1965	2017	0.0636	0.06	0.6276	1.7	0.1225	0	哈尔滨银行股份有限公司	1	27.0588	0.270024	0.255341	0.558197		0						0.185	0.0614979	0.0649536	0	0
0.0655	金融业	0.3323	1	金融业	0.1965	2018	0.045	0.07	0.6416	1.73	0.1215	0.0028767	哈尔滨银行股份有限公司	1	27.1458	0.315518	0.2464	0.571		0						0.145806	0.0478788	0.0649536	0	0
0.0655	金融业	0.3323	1	金融业	0.1965	2019	0.042	0.09	0.6192	1.99	0.1253	0.00311073	哈尔滨银行股份有限公司	1	27.0916	0.413431	0.266	0.501		0						0.136568	0.0526699	0.0649536	0	0
0.0655	金融业	0.3323	1	金融业	0.1965	2020	0.01	0.13	0.5979	2.97	0.1259	0.00021385	哈尔滨银行股份有限公司	1	27.1179	0.410841	0.266	0.501		0						0.174646	0.0617958	0.0649536	0	0
0.0966	建筑业	0.2899	0	房地产业	0.0644	2009	0.1003	0.26	0.3008	1.24	0.1512	0.0400455	唐山银行股份有限公司	0	23.6107	0.108839	0.52	0.352		0						0.384437	0.169689	0.118176	0	1
0.0995	批发和零售业	0.3175	0	房地产业	0.0528	2011	0.113	0.13	0.4202	0	0.1107	0.138493	唐山银行股份有限公司	0	23.8469	0.102856	0.535	0.346		0						0.298293	0.126741	0.0924435	0	1
0.0995	批发和零售业	0.2999	0	建筑业	0.0999	2012	0.096	0.15	0.4596	0	0.1051	0.194547	唐山银行股份有限公司	0	24.2665	0.0970423	0.5269	0.3531		0						0.312308	0.148367	0.0744338	0	0
0.0995	批发和零售业	0.2999	0	建筑业	0.0999	2013	0.082	0.15	0.5524	0.13	0.1109	0.0765784	唐山银行股份有限公司	0	24.3052	0.0922443	0.522	0.355		0						0.125807	0.0743585	0.0744338	0	0
0.1253	批发和零售业	0.199	0	租赁和商务服务业	0.0641	2014	0.065	0.11	0.4478	0.16	0.1071	0.0155	唐山银行股份有限公司	0	24.7709	0.0618976	0.510274	0.37255		0						0.8206	0.71708	0.0552152	0	1
0.0495	租赁和商务服务业	0.2919	0	交通运输、仓储和邮政业	0.0973	2015	0.068	0.12	0.3354	0.06	0.1125	0.2999	唐山银行股份有限公司	0	25.5505	0.070405	0.482682	0.401924		0						0.2999	0.148021	0.0481761	0	0
0.0498	批发和零售业	0.1956	0	交通运输、仓储和邮政业	0.0652	2016	0.068	0.14	0.2551	0.05	0.1251	0.056	唐山银行股份有限公司	0	26.0395	0.0676604	0.475732	0.415358		0						0.6361	0.419313	0.0301134	0	0
0.0498	批发和零售业	0.1956	0	交通运输、仓储和邮政业	0.0652	2017	0.066	0.08	0.2539	0.05	0.1335	0.1164	唐山银行股份有限公司	0	26.0891	0.0819871	0.465841	0.442145		0						0.5831	0.375502	0.0301134	0	0
0.0498	批发和零售业	0.1956	0	交通运输、仓储和邮政业	0.0652	2018	0.065	0.1	0.4933	1.08	0.1446	0.0208	唐山银行股份有限公司	0	26.0261	0.110938	0.4454	0.4619		0						0.6115	0.408262	0.0301134	0	0
0.0498	批发和零售业	0.1956	0	交通运输、仓储和邮政业	0.0652	2019	0.068	0.11	0.5698	1.3	0.147	0.056	唐山银行股份有限公司	0	25.9742	0.112416	0.387	0.513		0						0.7614	0.599088	0.0301134	0	0
0.0498	批发和零售业	0.1956	0	交通运输、仓储和邮政业	0.0652	2020	0.039	0.11	0.493351	0.05	0.147	0.1233	唐山银行股份有限公司	0	26.0278	0.425073	0.387	0.513		0						0.3621	0.15793	0.0301134	0	0
0.0714	房地产业	0.2856	0	批发和零售业	0.0952	2010	0.119	0.21	0.6985	0.67	0.1088	0.0301	嘉兴银行股份有限公司	0	23.8623	0.293024	0.516	0.435		0						0.4373	0.269673	0.0622258	0	0
0.0739	房地产业	0.2955	0	批发和零售业	0.0985	2011	0.09	0.12	0.7091	0.9	0.1252	0.157	嘉兴银行股份有限公司	0	24.0827	0.312322	0.512	0.439		0						0.4253	0.230467	0.0666074	0	0
0.0739	制造业	0.2955	0	批发和零售业	0.0985	2012	0.08	0.1	0.7225	1.78	0.1299	0.4145	嘉兴银行股份有限公司	0	24.2264	0.346435	0.4995	0.4524		0						0.4145	0.213245	0.0666074	0	0
0.0739	制造业	0.2955	0	批发和零售业	0.0985	2013	0.082	0.11	0.7183	1.65	0.1182	0.433297	嘉兴银行股份有限公司	0	24.3583	0.38928	0.491	0.461		0						0.433297	0.215535	0.0653668	0	0
0.0739	制造业	0.2955	0	批发和零售业	0.0985	2014	0.076	0.07	0.7279	2.67	0.1102	0.4478	嘉兴银行股份有限公司	0	24.4303	0.195181	0.477312	0.47845		0						0.4478	0.217399	0.0653668	0	0
0.0739	制造业	0.2955	0	批发和零售业	0.0985	2015	0.0796	0.14	0.7423	1.55	0.1089	0.461005	嘉兴银行股份有限公司	0	24.6365	0.26749	0.459624	0.497637		0						0.461005	0.237817	0.0653668	0	0
0.0739	制造业	0.2955	0	批发和零售业	0.0985	2016	0.0755	0.1	0.7309	1.6	0.125	0.3065	嘉兴银行股份有限公司	0	24.9042	0.273425	0.44855	0.50986		0						0.3065	0.142308	0.0653668	0	0
0.0739	制造业	0.2955	0	批发和零售业	0.0985	2017	0.0776	0.08	0.7868	1.09	0.1127	0.295263	嘉兴银行股份有限公司	0	24.8803	0.212242	0.429454	0.533189		0						0.295263	0.124523	0.0653668	0	0
0.0739	制造业	0.2955	0	批发和零售业	0.0985	2018	0.071	0.09	0.7869	1.13	0.1248	0.270114	嘉兴银行股份有限公司	0	24.9325	0.218113	0.4183	0.5467		0						0.270114	0.104495	0.0653668	0	0
0.0739	制造业	0.2955	0	批发和零售业	0.0985	2019	0.068	0.13	0.7811	1.12	0.1281	0.251283	嘉兴银行股份有限公司	0	25.1341	0.33643	0.426	0.54		0						0.251283	0.0895996	0.0653668	0	0
0.0739	制造业	0.2955	0	批发和零售业	0.0985	2020	0.036	0.16	0.761959	1.65	0.1248	0.328	嘉兴银行股份有限公司	0	25.3741	1.16876	0.426	0.54		0						0.328	0.142661	0.0653668	0	0
0.0998	批发和零售业	0.0993	1	0	0	2012	0.126	0.19	0.4238	0.32	0.1334	0.277328	四川天府银行股份有限公司	0	25.4123	0.292731	0.5166	0.3453		0						0.277328	0.11245	0.0553088	0	0
0.0998	批发和零售业	0.0993	1	0	0	2013	0.1	0.16	0.3996	0.47	0.1307	0.201855	四川天府银行股份有限公司	0	25.5916	0.313325	0.517	0.352		0						0.201855	0.0757504	0.0553088	0	0
0.0998	批发和零售业	0.0993	1	0	0	2014	0.085	0.12	0.4661	0.97	0.1187	0.210926	四川天府银行股份有限公司	0	25.5958	0.280905	0.48928	0.386983		0						0.210926	0.0888979	0.0550065	0	0
0.0998	批发和零售业	0.0993	1	0	0	2015	0.079	0.11	0.5523	1.56	0.1152	0.253959	四川天府银行股份有限公司	0	25.7631	0.300318	0.440822	0.436817		0						0.253959	0.113256	0.054256	0	0
0.0998	批发和零售业	0.0993	1	0	0	2016	0.078	0.11	0.5081	1.52	0.1309	0.3121	四川天府银行股份有限公司	0	26.0538	0.337825	0.408353	0.47234		0						0.3121	0.149838	0.054256	0	0
0.099819	批发和零售业	0.09934	1	0	0	2017	0.081	0.09	0.6918	1.91	0.1286	0.21499	四川天府银行股份有限公司	0	26.0664	0.378354	0.387454	0.497286	2	0	22.0005	0.917812	0.92773	0.020428	0.00039333	0.21499	0.0851047	0.0432558	0	0
0.0998	批发和零售业	0.0993	1	0	0	2018	0.08	0.06	0.6962	2.16	0.1167	0.253797	四川天府银行股份有限公司	0	26.0553	0.415963	0.3767	0.514	2	0	22.3428	0.180112	0.941053	0.023883	7.541e-05	0.253797	0.0954627	0.053128	0	0
0.0998	批发和零售业	0.0993	1	0	0	2019	0.075	0.07	0.7928	1.99	0.12	0.2445	四川天府银行股份有限公司	0	26.0752	0.433053	0.373	0.524	2	0	22.5185	0.2974	0.844617	0.018327	5.149e-06	0.2445	0.0852645	0.0534892	0	0
0.0998	批发和零售业	0.0993	1	0	0	2020	0.038	0.1	0.475047	2	0.1117	0.2445	四川天府银行股份有限公司	0	26.138	1.57846	0.373	0.524	2	0	22.5297	0.284258	0.85048	0.02099	0.00015223			0.0534892	0	0
0.0177	制造业	0.8684	0	建筑业	0.7089	2007	0.159	0.17	0.4357	6.04	0.1188	0.258404	大同银行股份有限公司	0	23.165	0.257318	0.6	0.353		0						0.258404	0.0996967	0.529149	0	0
0.0177	制造业	0.8684	0	建筑业	0.7089	2008	0.085	0.27	0.3738	6.75	0.1022	0.247311	大同银行股份有限公司	0	23.3595	0.246986	0.615	0.342		0						0.247311	0.0843588	0.529149	0	0
0.0177	制造业	0.8684	0	建筑业	0.7089	2009	0.054	0.23	0.4343	4.8	0.1078	0.221727	大同银行股份有限公司	0	23.5564	0.303412	0.543	0.392		0						0.221727	0.0878047	0.529149	0	0
0.0154	制造业	0.7989	0	建筑业	0.6163	2010	0.139	0.18	0.4404	3.86	0.1263	0.16358	大同银行股份有限公司	0	23.7115	0.299592	0.569	0.371		0						0.177212	0.0706811	0.405588	0	0
0.0154	制造业	0.7989	0	建筑业	0.6163	2011	0.13	0.13	0.4017	2.97	0.1215	0.132053	大同银行股份有限公司	0	23.8248	0.263767	0.59	0.352		0						0.143058	0.0525767	0.405588	0	0
0.0154	制造业	0.7989	0	建筑业	0.6163	2013	0.089	0.07	0.4909	0.68	0.1231	0.0625513	大同银行股份有限公司	0	24.0363	0.215906	0.539	0.4		0						0.100082	0.0204378	0.405588	0	0
0.0154	制造业	0.7989	0	建筑业	0.6163	2014	0.049	0.03	0.5412	0.6	0.1256	0.0734174	大同银行股份有限公司	0	24.0579	0.135909	0.493196	0.444986		0						0.0954426	0.0208164	0.405588	0	0
0.0154	制造业	0.7989	0	建筑业	0.6163	2015	0.031	0.06	0.5378	0.54	0.1257	0.072269	大同银行股份有限公司	0	24.1886	0.207841	0.406868	0.531788		0						0.072269	0.0126999	0.405588	0	0
0.0154	制造业	0.7989	0	建筑业	0.6163	2016	0.045	0.08	0.5219	1.17	0.1384	0.0583468	大同银行股份有限公司	0	24.2763	0.191695	0.385351	0.554514		0						0.0583468	0.00883001	0.405588	0	0
0.0154	制造业	0.7989	0	建筑业	0.6163	2017	0.071	0.06	0.4637	1.19	0.1428	0.0443704	大同银行股份有限公司	0	24.3695	0.189208	0.436547	0.51714		0						0.0542305	0.00761708	0.407148	0	0
0.0154	制造业	0.7989	0	建筑业	0.6163	2018	0.066	0.08	0.4864	1.84	0.1428	0.0402964	大同银行股份有限公司	0	24.4468	0.250249	0.4215	0.5344		0						0.0435637	0.00681472	0.405588	0	0
0.0154	制造业	0.7989	0	建筑业	0.6163	2019	0.062	0.09	0.5078	1.89	0.1357	0.0341454	大同银行股份有限公司	0	24.5213	0.36589	0.438	0.514		0						0.0424378	0.00668425	0.405588	0	0
0.0885	房地产业	0.2689	1	制造业	0.0536	2007	0.15	0.11	0.5968	3.88	0.0911	0.1128	大连银行股份有限公司	0	25.058	0.202807	0.531	0.366		0						0.1967	0.0926329	0.0692169	0	1
0.0987	房地产业	0.2538	1	制造业	0.0506	2008	0.134	0.2	0.6181	2.45	0.1094	0.1599	大连银行股份有限公司	0	25.1723	0.206781	0.558	0.345		0						0.1849	0.084145	0.066244	0	1
0.0951	房地产业	0.2689	1	制造业	0.0488	2009	0.1311	0.24	0.5419	1.25	0.1338	0.2416	大连银行股份有限公司	0	25.5661	0.193144	0.52	0.387		0						0.2416	0.150128	0.0650677	0	1
0.0951	房地产业	0.2689	1	制造业	0.0488	2010	0.142	0.2	0.5088	0.97	0.1202	0.0946	大连银行股份有限公司	0	25.8752	0.213374	0.541	0.371		0						0.1446	0.0583995	0.0646135	0	1
0.0951	房地产业	0.2689	1	制造业	0.0488	2011	0.122	0.1	0.6272	0.98	0.1157	0.2027	大连银行股份有限公司	0	25.9591	0.213082	0.547	0.367		0						0.2027	0.119264	0.0638491	0	1
0.0951	房地产业	0.2689	1	制造业	0.0488	2012	0.095	0.15	0.5796	0.9	0.1123	0.1784	大连银行股份有限公司	0	26.2716	0.219943	0.5325	0.3807		0						0.1784	0.0796862	0.0636912	0	1
0.0951	房地产业	0.2689	1	制造业	0.0488	2013	0.087	0.12	0.5566	1.96	0.1081	0.1314	大连银行股份有限公司	0	26.3724	0.248651	0.527	0.387		0						0.1687	0.0914308	0.0636912	0	1
0.0951	房地产业	0.2689	1	制造业	0.0488	2014	0.058	0.07	0.6642	5.59	0.07	0.106525	大连银行股份有限公司	0	26.2805	0.107288	0.502492	0.41766		0						0.28153	0.124991	0.0636912	0	1
0.0618	房地产业	0.5077	1	制造业	0.0294	2015	0.03	0.14	0.7771	3.89	0.105	0.3033	大连银行股份有限公司	0	26.2219	0.134623	0.454915	0.461928		0						0.3033	0.209737	0.180449	0	0
0.0294	批发和零售业	0.6577	1	制造业	0.0294	2016	-0.025	0.08	0.8049	2.53	0.1096	0.1275	大连银行股份有限公司	0	26.4454	0.27531	0.386865	0.515456		0						0.1417	0.0602214	0.271769	0	0
0.0294	批发和零售业	0.6577	1	制造业	0.0294	2017	0.042	0.05	0.7071	2.31	0.1198	0.2745	大连银行股份有限公司	0	26.6686	0.301607	0.392999	0.525739	0.15	0	22.8457	0.378494	0.733433	0.03772	0.0149085	0.2745	0.150959	0.271769	0	0
0.0294	批发和零售业	0.6577	1	制造业	0.0294	2018	0.056	0.06	0.6898	2.29	0.1135	0.232	大连银行股份有限公司	0	26.7601	0.265422	0.396	0.5237	2	0	25.7398	0.820435	0.901093	0.016543	0.00203689	0.232	0.134567	0.271769	0	0
0.0294	批发和零售业	0.6577	1	制造业	0.0294	2019	0.055	0.09	0.7223	3.93	0.1111	0.1281	大连银行股份有限公司	0	26.747	0.337723	0.383	0.53	0.15	0	22.9692	0.420187	0.757057	0.011843	0.00708558	0.2036	0.0833849	0.271769	0	0
0.0294	批发和零售业	0.6577	1	制造业	0.0294	2020	0.006	0.08	0.596841	1.96	0.0911	0.1308	大连银行股份有限公司	0	26.7632	0.200976	0.383	0.53	2	0	23.9133	0.692135	0.84806	0.042243	0.00664037	0.1423	0.0616949	0.271769	0	0
0.0326	批发和零售业	0.5171	1	金融业	0.2747	2008	0.1649	0.21	0.5016	1.98	0.1238	0.184	天津银行股份有限公司	0	25.5341	0.461809	0.601	0.379		0						0.184	0.0976318	0.121573	0	0
0.0326	批发和零售业	0.5171	1	金融业	0.2747	2009	0.1655	0.4	0.473	1.54	0.1248	0.072	天津银行股份有限公司	0	25.7317	0.546953	0.53	0.453		0						0.14	0.0623056	0.121505	0	0
0.0298	金融业	0.4773	1	金融业	0.2536	2010	0.174	0.19	0.4833	1.02	0.113	0.014	天津银行股份有限公司	1	26.0406	0.688094	0.525	0.46		0						0.17	0.0770743	0.10373	0	0
0.0283	金融业	0.4527	1	金融业	0.2405	2011	0.164	0.07	0.5566	0.93	0.1133	0.01	天津银行股份有限公司	1	26.1844	0.532126	0.524	0.462		0						0.18	0.070755	0.0941238	0	0
0.0284	金融业	0.455	1	金融业	0.2417	2012	0.138	0.15	0.6025	0.72	0.1305	0.01	天津银行股份有限公司	1	26.4348	0.498081	0.5168	0.4699		0						0.18	0.083282	0.0948741	0	0
0.0284	金融业	0.455	1	金融业	0.2417	2013	0.125	0.15	0.5999	1.03	0.1104	0.02	天津银行股份有限公司	1	26.7288	0.484863	0.506	0.481		0						0.17	0.0862667	0.0951957	0	0
0.0238	金融业	0.4341	1	金融业	0.1945	2014	0.1	0.06	0.5851	1.09	0.1288	0.011	天津银行股份有限公司	1	26.8947	0.448142	0.491631	0.495658		0						0.1698	0.074047	0.0802988	0	0
0.0238	金融业	0.4341	1	金融业	0.1945	2015	0.093	0.14	0.5593	1.34	0.1223	0.013	天津银行股份有限公司	1	27.0613	0.50208	0.465844	0.521529		0						0.185	0.0760104	0.0802988	0	0
0.0238	金融业	0.4341	1	金融业	0.1945	2016	0.091	0.07	0.5857	1.48	0.1188	0.01	天津银行股份有限公司	1	27.2114	0.561168	0.423326	0.564361	3	0	23.7116	0.503823	0.440617	0.050067	0.0133947	0.232	0.136557	0.0802988	0	0
0.0238	金融业	0.4341	1	金融业	0.1945	2017	0.0364	0.03	0.6956	1.5	0.1074	0.02	天津银行股份有限公司	1	27.2771	0.481627	0.409376	0.581515	3	0	23.7267	0.476434	0.428993	0.048974	0.00648671	0.21	0.077725	0.0802988	0	0
0.0238	金融业	0.4341	1	金融业	0.1945	2018	0.036	0	0.8559	1.64	0.1453	0.01	天津银行股份有限公司	1	27.2145	0.6927	0.4046	0.5862	3	0	23.6335	0.482152	0.405981	-0.05362	0.00851434	0.172	0.072016	0.0802988	0	0
0.0238	金融业	0.4341	1	金融业	0.1945	2019	0.048	0.03	0.8505	1.96	0.1524	0.00918537	天津银行股份有限公司	1	27.2296	0.896203	0.352	0.635	3	0	23.1056	0.545179	0.292384	-0.373077	0.0143847	0.11907	0.0397211	0.0802988	0	0
0.0238	金融业	0.4341	1	金融业	0.1945	2020	0.015	0.07	0.8706	2.14	0.1448	0.0100707	天津银行股份有限公司	1	27.2567	1.34627	0.352	0.635	6.1	0	26.6665	0.807172	0.87133	0.02546	0.0009063	0.116951	0.0350405	0.0802988	0	0
0.035	房地产业	0.7854	0	交通运输、仓储和邮政业	0.4965	2010	0.123	0.18	0.5939	0.84	0.1208	0.0560392	威海市商业银行股份有限公司	0	24.674	0.13578	0.542	0.366		0						0.40028	0.189812	0.297692	0	0
0.0342	房地产业	0.7675	0	交通运输、仓储和邮政业	0.4852	2011	0.109	0.13	0.6455	0.69	0.1158	0.0517	威海市商业银行股份有限公司	0	24.7535	0.139221	0.529	0.383		0						0.4363	0.242764	0.284545	0	0
0.0342	房地产业	0.7675	0	交通运输、仓储和邮政业	0.4852	2012	0.098	0.18	0.6537	0.57	0.1369	0.0636	威海市商业银行股份有限公司	0	25.0007	0.139529	0.5146	0.3998		0						0.4585	0.239913	0.284545	0	0
0.0381	批发和零售业	0.7682	0	交通运输、仓储和邮政业	0.4856	2013	0.096	0.14	0.572	0.46	0.1159	0.1558	威海市商业银行股份有限公司	0	25.3339	0.140495	0.501	0.412		0						0.4585	0.253355	0.285585	0	0
0.0282	批发和零售业	0.73514	0	交通运输、仓储和邮政业	0.39564	2014	0.087	0.09	0.522	0.7	0.1334	0.1478	威海市商业银行股份有限公司	0	25.4884	0.0867137	0.484431	0.434824		0						0.4288	0.223899	0.222651	0	0
0.0282	批发和零售业	0.73514	0	交通运输、仓储和邮政业	0.39564	2015	0.0795	0.11	0.5416	0.97	0.147	0.0529	威海市商业银行股份有限公司	0	25.7424	0.104244	0.468013	0.452957		0						0.3859	0.172012	0.222651	0	0
0.0282	批发和零售业	0.73514	0	交通运输、仓储和邮政业	0.39564	2016	0.076	0.12	0.4872	1.42	0.123	0.1758	威海市商业银行股份有限公司	0	25.9508	0.123839	0.46077	0.466769		0						0.3554	0.173224	0.222651	0	0
0.0282	批发和零售业	0.73514	0	交通运输、仓储和邮政业	0.39564	2017	0.0736	0.06	0.5178	1.47	0.1282	0.1558	威海市商业银行股份有限公司	0	26.0438	0.167585	0.453545	0.47992		0						0.3299	0.14913	0.222651	0	0
0.0275	房地产业	0.6798	0	交通运输、仓储和邮政业	0.332	2018	0.064	0.06	0.6091	1.82	0.1512	0.0505257	威海市商业银行股份有限公司	0	26.0381	0.230116	0.4399	0.4953		0						0.292517	0.120464	0.192904	0	0
0.033	房地产业	0.6798	0	交通运输、仓储和邮政业	0.332	2019	0.055	0.09	0.6349	1.82	0.1606	0.0517	威海市商业银行股份有限公司	0	26.137	0.283916	0.398	0.53		0						0.1979	0.0805291	0.1925	0	0
0.0744	批发和零售业	0.1985	0	电力、热力、燃气及水生产和供应业	0.068	2012	0.115	0.18	0.6708	0.8	0.1358	0.204593	宁夏银行股份有限公司	0	24.9389	0.165678	0.4952	0.4196		0						0.204593	0.0924929	0.0435805	0	1
0.0683	批发和零售业	0.2518	0	电力、热力、燃气及水生产和供应业	0.0624	2013	0.098	0.11	0.6775	0.87	0.1414	0.12	宁夏银行股份有限公司	0	25.1013	0.155573	0.493	0.42		0						0.1988	0.0741966	0.0576625	0	1
0.0684	批发和零售业	0.2521	0	电力、热力、燃气及水生产和供应业	0.0625	2014	0.08	0.09	0.7101	1.59	0.138	0.202	宁夏银行股份有限公司	0	25.366	0.193343	0.487351	0.433803		0						0.202	0.112334	0.0578061	0	1
0.095	批发和零售业	0.2727	0	电力、热力、燃气及水生产和供应业	0.0609	2015	0.08	0.14	0.7073	1.97	0.1157	0.218507	宁夏银行股份有限公司	0	25.5024	0.239305	0.473801	0.444544		0						0.218507	0.0891067	0.0690011	0	1
0.1209	批发和零售业	0.3023	0	电力、热力、燃气及水生产和供应业	0.0563	2016	0.081	0.13	0.7644	1.81	0.1206	0.3001	宁夏银行股份有限公司	0	25.6427	0.262546	0.469748	0.454003		0						0.3001	0.105298	0.0875079	0	1
0.1353	批发和零售业	0.4376	0	电力、热力、燃气及水生产和供应业	0.0563	2017	0.078	0.07	0.7446	2.2	0.1288	0.1887	宁夏银行股份有限公司	0	25.6813	0.390236	0.458993	0.468228		0						0.1887	0.0909461	0.0913184	0	0
0.1247	批发和零售业	0.32	0	电力、热力、燃气及水生产和供应业	0.0519	2018	0.068	0.03	0.8573	3.79	0.1323	0.2	宁夏银行股份有限公司	0	25.6984	0.420089	0.4454	0.4791		0						0.2	0.0807309	0.0991957	0	1
0.1247	批发和零售业	0.32	0	电力、热力、燃气及水生产和供应业	0.0519	2019	0.065	0.07	0.8523	3.82	0.1329	0.1274	宁夏银行股份有限公司	0	25.7426	0.476193	0.423	0.503	0.43384	0	21.145	0.749768	0.44687	-0.21254	0.00104678	0.163	0.0593862	0.0991957	0	1
0.1247	批发和零售业	0.32	0	电力、热力、燃气及水生产和供应业	0.0519	2020	0.039	0.1	0.768375	3.82	0.1392	0.1887	宁夏银行股份有限公司	0	25.8066	1.77564	0.423	0.503	0.43384	0	21.1826	0.369118	0.53717	0.008495	0.00017949	0.1887	0.0782052	0.0991957	0	1
0.095	制造业	0.37	1	交通运输、仓储和邮政业	0.2	2012	0.08	0.1	0.4841	1.13	0.1204	0.14501	宁波通商银行股份有限公司	0	23.6166	0.346435	0.4995	0.4524		0						0.483367	0.308618	0.105758	0	0
0.095	制造业	0.37	1	交通运输、仓储和邮政业	0.2	2013	0.082	0.11	0.6923	0.39	0.2318	0.1124	宁波通商银行股份有限公司	0	24.3834	0.38928	0.491	0.461		0						0.2771	0.140281	0.105758	0	0
0.094	制造业	0.37	1	交通运输、仓储和邮政业	0.2	2014	0.076	0.07	0.6953	0.73	0.1656	0.0928	宁波通商银行股份有限公司	0	24.5006	0.195181	0.477312	0.47845		0						0.3755	0.271545	0.103803	0	0
0.094	制造业	0.37	1	交通运输、仓储和邮政业	0.2	2015	0.0796	0.14	0.6999	0.96	0.156	0.0878	宁波通商银行股份有限公司	0	24.6412	0.26749	0.459624	0.497637		0						0.3246	0.174997	0.103803	0	0
0.094	制造业	0.37	1	交通运输、仓储和邮政业	0.2	2016	0.0755	0.1	0.679	1.06	0.1302	0.0715	宁波通商银行股份有限公司	0	24.9227	0.273425	0.44855	0.50986		0						0.3403	0.172198	0.103803	0	0
0.094	制造业	0.37	1	交通运输、仓储和邮政业	0.2	2017	0.0776	0.08	0.6582	1.08	0.1514	0.0653	宁波通商银行股份有限公司	0	24.9631	0.212242	0.429454	0.533189		0						0.3672	0.19747	0.103803	0	0
0.094	制造业	0.37	1	交通运输、仓储和邮政业	0.2	2018	0.071	0.09	0.6361	1.19	0.1346	0.0876	宁波通商银行股份有限公司	0	25.1412	0.218113	0.4183	0.5467	2	0	25.236	0.849079	0.885285	0.021984	0.00055587	0.3241	0.253981	0.103803	0	0
0.094	制造业	0.37	1	交通运输、仓储和邮政业	0.2	2019	0.068	0.13	0.5464	1.12	0.1339	0.1107	宁波通商银行股份有限公司	0	25.2965	0.33643	0.426	0.54	0.3	0	24.0097	0.596822	0.485362	0.049375	0.113353	0.3175	0.203049	0.103803	0	0
0.094	制造业	0.37	1	交通运输、仓储和邮政业	0.2	2020	0.036	0.16	0.5608	1.13	0.1237	0.1199	宁波通商银行股份有限公司	0	25.4043	1.16876	0.426	0.54	2	0	26.0209	0.771623	0.7468	0.005617	0.0081171	0.3598	0.247527	0.103803	0	0
0.0716	制造业	0.208	1	电力、热力、燃气及水生产和供应业	0.0716	2007	0.1467	0.16	0.6395	0.36	0.21	0.5622	宁波银行股份有限公司	0	25.0475	0.225512	0.54	0.407		0						0.5622	0.34582	0.0484313	0	0
0.0716	制造业	0.208	1	电力、热力、燃气及水生产和供应业	0.0716	2008	0.1005	0.22	0.6449	0.92	0.1615	0.495	宁波银行股份有限公司	0	25.3605	0.235469	0.539	0.41		0						0.495	0.268768	0.0489541	0	0
0.0716	制造业	0.208	1	电力、热力、燃气及水生产和供应业	0.0716	2009	0.0894	0.27	0.694	0.79	0.1075	0.2664	宁波银行股份有限公司	0	25.8192	0.273084	0.518	0.431		0						0.2664	0.155038	0.0482842	0	0
0.086517	制造业	0.231055	1	电力、热力、燃气及水生产和供应业	0.071086	2010	0.119	0.21	0.6622	0.69	0.162	0.2619	宁波银行股份有限公司	0	26.2965	0.293024	0.516	0.435		0						0.2619	0.115294	0.0596648	0	0
0.086517	制造业	0.231055	1	电力、热力、燃气及水生产和供应业	0.071086	2011	0.09	0.12	0.6662	0.68	0.1536	0.262	宁波银行股份有限公司	0	26.2859	0.312322	0.512	0.439		0						0.262	0.130387	0.0561496	0	0
0.0832	制造业	0.2224	1	电力、热力、燃气及水生产和供应业	0.0768	2012	0.08	0.1	0.6774	0.76	0.1565	0.2455	宁波银行股份有限公司	0	26.6463	0.346435	0.4995	0.4524		0						0.2455	0.106447	0.0539526	0	0
0.101	制造业	0.231	1	电力、热力、燃气及水生产和供应业	0.0768	2013	0.082	0.11	0.6197	0.89	0.1388	0.2116	宁波银行股份有限公司	0	26.8712	0.38928	0.491	0.461		0						0.2116	0.115367	0.0602356	0	0
0.1093	制造业	0.3176	1	电力、热力、燃气及水生产和供应业	0.0682	2014	0.076	0.07	0.6412	0.89	0.1331	0.188	宁波银行股份有限公司	0	27.0406	0.195181	0.477312	0.47845		0						0.188	0.082963	0.0775136	0	0
0.1157	制造业	0.3176	1	电力、热力、燃气及水生产和供应业	0.0682	2015	0.0796	0.14	0.6373	0.92	0.1329	0.1551	宁波银行股份有限公司	0	27.2976	0.26749	0.459624	0.497637		0						0.1616	0.0820413	0.0769642	0	0
0.1164	制造业	0.3858	1	0	0	2016	0.0755	0.1	0.5368	0.91	0.1225	0.144	宁波银行股份有限公司	0	27.5089	0.273425	0.44855	0.50986		0						0.144	0.0587486	0.0947037	0	0
0.1317	制造业	0.5175	1	0	0	2017	0.0776	0.08	0.5806	0.82	0.1358	0.155	宁波银行股份有限公司	0	27.6626	0.212242	0.429454	0.533189	0.08	1	20.7025	0.143578	0.84401	0.109827	0.0075856	0.1774	0.0803866	0.0976452	0	0
0.1525	制造业	0.4007	0	0	0	2018	0.071	0.09	0.6588	0.78	0.1486	0.1692	宁波银行股份有限公司	0	27.7412	0.218113	0.4183	0.5467	0.4	0	23.8864	0.784228	0.695065	0.017892	0.0286447	0.1844	0.0849976	0.108315	0	0
0.1415	制造业	0.5272	0	0	0	2019	0.068	0.13	0.6651	0.78	0.1557	0.1569	宁波银行股份有限公司	0	27.9069	0.33643	0.426	0.54	0.08	1	20.9299	0.171084	0.829051	0.132511	0.00930002	0.1569	0.0842211	0.0980759	0	0
0.0832	制造业	0.3737	0	交通运输、仓储和邮政业	0.0118	2020	0.036	0.16	0.7185	0.79	0.1484	0.1514	宁波银行股份有限公司	0	28.1176	1.16876	0.426	0.54	1.8	0	24.0599	0.637047	0.553396	0.043112	0.0602835	0.193	0.0790977	0.0798826	0	0
0.0404	采矿业	0.4853	0	采矿业	0.069	2010	0.123	0.21	0.7336	1.28	0.1224	0.0184	富滇银行股份有限公司	1	24.9898	0.503656	0.446	0.4		0						0.1994	0.067705	0.102752	0	0
0.0325	采矿业	0.5302	0	采矿业	0.0556	2011	0.137	0.14	0.688	2.99	0.1427	0.0068	富滇银行股份有限公司	1	25.1422	0.470555	0.425	0.416		0						0.1081	0.0337083	0.104304	0	0
0.0325	采矿业	0.5302	0	采矿业	0.0556	2012	0.13	0.17	0.6979	1.08	0.1327	0.006	富滇银行股份有限公司	1	25.3804	0.394443	0.4287	0.4109		0						0.2137	0.0713044	0.104304	0	0
0.0325	采矿业	0.5302	0	房地产业	0.0366	2013	0.121	0.15	0.6733	0.87	0.1101	0.0184	富滇银行股份有限公司	0	25.5191	0.422648	0.42	0.418		0						0.124	0.040774	0.102552	0	0
0.1053	制造业	0.379	0	信息传输、软件和信息技术服务	0.0316	2014	0.081	0.08	0.7164	0.99	0.1556	0.1246	富滇银行股份有限公司	0	25.7009	0.298769	0.412172	0.43253		0						0.1258	0.0518024	0.0974131	0	0
0.1053	制造业	0.379	0	信息传输、软件和信息技术服务	0.0316	2015	0.087	0.12	0.76	1.9	0.1446	0.0785	富滇银行股份有限公司	0	25.7604	0.311179	0.397684	0.451369		0						0.0911	0.0282686	0.0974131	0	0
0.1053	制造业	0.379	0	信息传输、软件和信息技术服务	0.0316	2016	0.087	0.11	0.6734	1.28	0.1199	0.0732	富滇银行股份有限公司	0	26.0138	0.411247	0.384771	0.466794		0						0.1	0.0387849	0.0974131	0	0
0.1053	制造业	0.379	0	信息传输、软件和信息技术服务	0.0316	2017	0.095	0.08	0.6673	2.23	0.1388	0.0725	富滇银行股份有限公司	0	26.2197	0.581046	0.378898	0.478312		0						0.1418	0.03611	0.0974131	0	0
0.1095	制造业	0.379	0	信息传输、软件和信息技术服务	0.0316	2018	0.089	0.02	0.8142	0.87	0.1296	0.0612	富滇银行股份有限公司	0	26.2343	0.514247	0.3891	0.4712	0.08	0	23.6339	0.483221	0.461567	0.037884	0.0373399	0.0939	0.0375594	0.0997532	0	0
0.0832	制造业	0.3948	0	建筑业	0.048	2019	0.081	0.07	0.86	1.9	0.1496	0.0369	富滇银行股份有限公司	0	26.3121	0.592174	0.343	0.526	0.08	0	23.6933	0.469037	0.46927	0.043877	0.0275068	0.0479	0.00999487	0.0714372	0	0
0.0832	制造业	0.3948	0	建筑业	0.048	2020	0.04	0.08	0.697924	0.99	0.1427	0.0449	富滇银行股份有限公司	0	26.4495	2.2433	0.343	0.526	0.58	0	23.7252	0.484001	0.478807	0.016144	0.032425	0.0958	0.0287823	0.0714372	0	0
0.0945	批发和零售业	0.146	1	采矿业	0.0524	2011	0.119	0.15	0.7335	0.68	0.1935	0.2277	平顶山银行股份有限公司	0	23.3576	0.0907058	0.573	0.297		0						0.3415	0.193693	0.0357334	1	0
0.0945	批发和零售业	0.146	1	采矿业	0.0524	2012	0.101	0.19	0.7321	0.46	0.1568	0.1359	平顶山银行股份有限公司	0	23.618	0.0909717	0.5633	0.3094		0						0.38	0.218622	0.0357334	1	0
0.0945	批发和零售业	0.146	1	采矿业	0.0524	2013	0.09	0.18	0.6746	0.83	0.1223	0.113616	平顶山银行股份有限公司	0	23.9539	0.131868	0.554	0.32		0						0.340847	0.144321	0.0357334	1	0
0.093848	制造业	0.071814	1	采矿业	0.039815	2014	0.089	0.12	0.6663	1.29	0.1404	0.3316	平顶山银行股份有限公司	0	24.2235	0.0825857	0.509944	0.370988		0						0.3316	0.1652	0.0366073	0	0
0.093848	制造业	0.071814	1	采矿业	0.039815	2016	0.0814	0.14	0.6335	1.78	0.1268	0.244912	平顶山银行股份有限公司	0	24.9871	0.0946511	0.476278	0.417816		0						0.244912	0.0943038	0.0366073	0	0
0.095624	制造业	0.159617	0	采矿业	0	2017	0.078	0.09	0.6349	1.59	0.1371	0.25568	平顶山银行股份有限公司	0	25.1229	0.0945821	0.473719	0.433374	0.25	0	24.1918	0.538981	0.326852	0.035544	0.0977389	0.25568	0.10135	0.035294	1	0
0.0854	制造业	0.1784	1	建筑业	0.0972	2018	0.076	0.08	0.6744	3.17	0.1346	0.234614	平顶山银行股份有限公司	0	25.0124	0.0841178	0.4585	0.4522	0.25	0	24.3713	0.608335	0.287219	0.015604	0.0445843	0.234614	0.0865429	0.0367459	0	1
0.0854	制造业	0.1784	1	建筑业	0.0972	2019	0.07	0.09	0.6569	2.72	0.1182	0.177255	平顶山银行股份有限公司	0	25.3469	0.0829924	0.435	0.48	0.25	0	24.4805	0.616422	0.305426	0.009017	0.0368995	0.177255	0.065379	0.0367459	0	1
0.0854	制造业	0.1784	1	建筑业	0.0972	2020	0.013	0.1	0.732098	1.59	0.1223	0.177255	平顶山银行股份有限公司	0	25.4528	0.106443	0.435	0.48	0.25	0	24.4373	0.633446	0.270309	-0.035092	0.035069			0.0367459	0	1
0.1102	制造业	0.36	1	金融业	0.16	2011	0.1	0.12	0.5103	0	0.5961	0.3901	广东华兴银行股份有限公司	0	23.5327	0.18076	0.497	0.453		0						0.3901	0.271205	0.111734	0	0
0.1102	制造业	0.36	1	金融业	0.16	2012	0.082	0.15	0.6575	0	0.4093	0.1689	广东华兴银行股份有限公司	0	24.1793	0.171518	0.4854	0.4647		0						0.1697	0.0999255	0.111734	0	0
0.1102	制造业	0.36	1	金融业	0.16	2013	0.085	0.14	0.6586	1.75	0.2184	0.1555	广东华兴银行股份有限公司	0	24.6724	0.195959	0.473	0.478		0						0.2548	0.17151	0.111734	0	0
0.1102	制造业	0.36	1	金融业	0.16	2014	0.078	0.07	0.6071	1.28	0.123	0.0937	广东华兴银行股份有限公司	0	24.9463	0.203904	0.463351	0.489948		0						0.1335	0.0467643	0.111734	0	0
0.1102	制造业	0.36	1	金融业	0.16	2015	0.08	0.25	0.4545	1.28	0.1235	0.0937	广东华兴银行股份有限公司	0	25.387	0.241502	0.447911	0.506142		0						0.2766	0.114506	0.111734	0	0
0.1102	制造业	0.36	1	金融业	0.16	2016	0.075	0.12	0.5164	1.47	0.1266	0.0906	广东华兴银行股份有限公司	0	25.5344	0.263469	0.43423	0.520078		0						0.11	0.0408247	0.111734	0	0
0.125	房地产业	0.3	1	金融业	0.0547	2017	0.0754	0.08	0.5597	1.23	0.1404	0.0123	广东华兴银行股份有限公司	0	25.7498	0.314902	0.423699	0.536042	1	1	23.6343	0.560031	0.747376	0.046139	0.00314424	0.1061	0.0202443	0.0955216	0	0
0.125	房地产业	0.3	1	金融业	0.0547	2018	0.068	0.07	0.6789	1.09	0.127	0.1848	广东华兴银行股份有限公司	0	26.0053	0.302723	0.4183	0.5423	1	1	23.8046	0.751673	0.774081	0.018658	0.00451369	0.2171	0.115362	0.0955216	0	0
0.125	房地产业	0.3	1	金融业	0.0549	2019	0.062	0.12	0.7139	0.83	0.1397	0.1198	广东华兴银行股份有限公司	0	26.1749	0.398817	0.404	0.555	1	1	23.8693	0.755876	0.784716	0.020184	0.00353331	0.2087	0.102134	0.0955435	0	0
0.125	房地产业	0.3	1	金融业	0.0549	2020	0.023	0.15	0.6714	0.75	0.1193	0.2168	广东华兴银行股份有限公司	0	26.5229	0.891691	0.404	0.555	2	0	22.113	0.471443	0.614748	0.028884	0.110566	0.2168	0.0747859	0.0955435	0	0
0.1013	电力、热力、燃气及水生产和供应业	0.1815	0	金融业	0.0754	2013	0.085	0.14	0.5169	1.41	0.1078	0.0043	广东南粤银行股份有限公司	0	25.6027	0.195959	0.473	0.478		0						0.4102	0.220205	0.0530345	1	0
0.1125	电力、热力、燃气及水生产和供应业	0.1774	1	金融业	0.0656	2014	0.078	0.07	0.579	1.26	0.1275	0.0041	广东南粤银行股份有限公司	0	25.6906	0.203904	0.463351	0.489948		0						0.5339	0.325836	0.0517462	1	0
0.1125	电力、热力、燃气及水生产和供应业	0.1774	1	金融业	0.0656	2015	0.08	0.25	0.6363	1.76	0.1095	0.0245	广东南粤银行股份有限公司	0	25.8352	0.241502	0.447911	0.506142		0						0.6527	0.4824	0.0517462	1	0
0.1728	批发和零售业	0.1669	1	金融业	0.0542	2016	0.075	0.12	0.6376	1.95	0.1182	0.3838	广东南粤银行股份有限公司	0	26.0407	0.263469	0.43423	0.520078		0						0.3838	0.195638	0.0641108	1	0
0.1728	批发和零售业	0.1669	1	金融业	0.0542	2017	0.0754	0.08	0.6749	1.15	0.1105	0.5029	广东南粤银行股份有限公司	0	26.1073	0.314902	0.423699	0.536042		0						0.5029	0.292581	0.0641108	1	0
0.1728	批发和零售业	0.1669	1	金融业	0.0542	2018	0.068	0.07	0.8704	1.08	0.1157	0.4108	广东南粤银行股份有限公司	0	26.0459	0.302723	0.4183	0.5423		0						0.4108	0.202049	0.0641108	1	0
0.165	批发和零售业	0.1593	1	金融业	0.0518	2019	0.062	0.12	0.7174	1.49	0.1203	0.5072	广东南粤银行股份有限公司	0	26.0524	0.398817	0.404	0.555		0						0.5072	0.28495	0.0593728	1	0
0.165	批发和零售业	0.255	0	制造业	0.1662	2020	0.023	0.15	0.50218	1.48	0.1058	0.481	广东南粤银行股份有限公司	0	26.2063	0.891691	0.404	0.555		0						0.481	0.250654	0.0836609	0	1
0.0016	批发和零售业	0.9189	0	制造业	0.006	2009	0.0965	0.24	0.4622	0	0.1466	0.0088	广州银行股份有限公司	0	25.5705	0.194053	0.492	0.457		0						0.1949	0.0579955	0.476391	0	0
0.0016	批发和零售业	0.9189	0	制造业	0.006	2010	0.124	0.18	0.456	0	0.127	0.1065	广州银行股份有限公司	0	25.8421	0.198565	0.5	0.45		0						0.2647	0.121763	0.476391	0	0
0.0032	批发和零售业	0.9204	0	制造业	0.006	2011	0.1	0.12	0.5688	0.03	0.1213	0.0613	广州银行股份有限公司	0	26.0511	0.18076	0.497	0.453		0						0.1432	0.0626426	0.478325	0	0
0.0032	批发和零售业	0.9204	0	制造业	0.006	2012	0.082	0.15	0.5311	0.04	0.1256	0.1302	广州银行股份有限公司	0	26.2518	0.171518	0.4854	0.4647		0						0.2762	0.19664	0.478325	0	0
0.0032	批发和零售业	0.9204	0	制造业	0.006	2013	0.085	0.14	0.5086	0.03	0.1226	0.1113	广州银行股份有限公司	0	26.4427	0.195959	0.473	0.478		0						0.2561	0.150459	0.478325	0	0
0.0032	批发和零售业	0.9204	0	制造业	0.006	2014	0.078	0.07	0.5478	0.3	0.1154	0.0365	广州银行股份有限公司	0	26.525	0.203904	0.463351	0.489948		0						0.3255	0.177094	0.478325	0	0
0.0032	批发和零售业	0.8609	0	金融业	0.0999	2015	0.08	0.25	0.5419	0.9	0.1068	0.0447	广州银行股份有限公司	0	26.752	0.241502	0.447911	0.506142		0						0.1295	0.0533713	0.329057	0	0
0.0032	批发和零售业	0.8796	0	金融业	0.0999	2016	0.075	0.12	0.531	1.35	0.1146	0.0777	广州银行股份有限公司	0	26.8202	0.263469	0.43423	0.520078		0						0.1446	0.0481266	0.339131	0	0
0.0032	批发和零售业	0.8796	0	金融业	0.0999	2017	0.0754	0.08	0.6007	1.46	0.1232	0.1112	广州银行股份有限公司	0	26.8104	0.314902	0.423699	0.536042		0						0.1895	0.0775513	0.339125	0	0
0	0	0.5923	0	电力、热力、燃气及水生产和供应业	0.1694	2018	0.068	0.07	0.7441	0.86	0.1338	0	广州银行股份有限公司	0	26.9647	0.302723	0.4183	0.5423		0						0.2951	0.142271	0.144106	0	0
0	0	0.5923	0	电力、热力、燃气及水生产和供应业	0.1694	2019	0.062	0.12	0.7711	1.19	0.1242	0	广州银行股份有限公司	0	27.0534	0.398817	0.404	0.555	0.72	0	24.1518	0.67649	0.348568	0.05491	0.185217	0.1681	0.0645258	0.14496	0	0
0	0	0.5923	0	电力、热力、燃气及水生产和供应业	0.1694	2020	0.023	0.15	0.747613	0.03	0.1466	0	广州银行股份有限公司	0	27.1873	0.891691	0.404	0.555	0.72	0	24.8052	0.585584	0.533376	0.100647	0.174646	0.172	0.0899979	0.14496	0	0
0.0609	信息传输、软件和信息技术服务	0.301	1	交通运输、仓储和邮政业	0.1015	2014	0.085	0.1	0.6484		0.1527	0.00203817	广西北部湾银行股份有限公司	0	25.1729	0.274244	0.467365	0.378647		0						0.1922	0.0766178	0.0474787	0	0
0.138	信息传输、软件和信息技术服务	0.3137	1	交通运输、仓储和邮政业	0.1006	2018	0.068	0.07	0.7767	1.53	0.1146	0.00468973	广西北部湾银行股份有限公司	0	25.9658	0.421789	0.3967	0.455		0						0.0937	0.026937	0.0885356	0	1
0.0835	信息传输、软件和信息技术服务	0.25	1	文化、体育和娱乐业	0.0659	2019	0.06	0.06	0.7657	1.47	0.1279	0.00353798	广西北部湾银行股份有限公司	0	26.183	0.460062	0.333	0.507	0.1	0	22.9405	0.782406	0.415641	0.030312	0.146824	0.17	0.0465093	0.0580466	0	1
0.0835	信息传输、软件和信息技术服务	0.25	1	文化、体育和娱乐业	0.0659	2020	0.037	0.1	0.7666	1.3	0.1362	0.00329542	广西北部湾银行股份有限公司	0	26.4445	1.63158	0.333	0.507	0.1	0	23.2085	0.768626	0.436755	0.016008	0.103451	0.2109	0.0739388	0.0580466	0	1
0.1999	房地产业	0.2917	0	金融业	0.052	2015	0.068	0.12	0.3517	1.56	0.1115	0.0458935	廊坊银行股份有限公司	0	25.589	0.070405	0.482682	0.401924		0						0.215347	0.0694794	0.107329	1	0
0.1999	房地产业	0.2353	0	金融业	0.0357	2016	0.068	0.14	0.590537	1.98	0.160448	0.10853	廊坊银行股份有限公司	0	26.0517	0.0676604	0.475732	0.415358		0						0.2518	0.1152	0.0983179	1	0
0.1999	房地产业	0.2962	0	金融业	0.0357	2017	0.066	0.08	0.447	1.55	0.1134	0.1301	廊坊银行股份有限公司	0	26.0556	0.0819871	0.465841	0.442145		0						0.151801	0.0613314	0.115434	1	0
0.1999	房地产业	0.2962	0	金融业	0.0357	2018	0.065	0.1	0.5914	2.18	0.1149	0.085681	廊坊银行股份有限公司	0	26.0452	0.110938	0.4454	0.4619	2.73	0	23.1207	0.59171	0.633404	0.009649	0.00969163	0.184039	0.0812839	0.115434	1	0
0.159366	房地产业	0.24059	0	金融业	0.028458	2019	0.068	0.11	0.6185	1.99	0.139	0.142649	廊坊银行股份有限公司	0	26.0687	0.112416	0.387	0.513	2.73	0	23.218	0.564838	0.618647	-0.088867	0.0116479	0.213973	0.0869925	0.0811867	1	0
0.159366	房地产业	0.24059	0	金融业	0.028458	2020	0.039	0.11	0.332686	1.56	0.139	0.088413	廊坊银行股份有限公司	0	26.1524	0.425073	0.387	0.513	5.96	0	23.006	0.726552	0.627442	-0.258195	0.0112682	0.135313	0.040771	0.0811867	1	0
0.0442	房地产业	0.3279	0	建筑业	0.0693	2017	0.066	0.08	0.5181	1.82	0.1338	0.0675731	张家口银行股份有限公司	0	25.921	0.0819871	0.465841	0.442145		0						0.143772	0.0779935	0.0556754	0	0
0.0442	房地产业	0.3279	0	建筑业	0.0693	2018	0.065	0.1	0.6641	1.98	0.105	0.0642079	张家口银行股份有限公司	0	25.9858	0.110938	0.4454	0.4619		0						0.166055	0.0951783	0.0556754	0	0
0.0442	房地产业	0.3279	0	建筑业	0.0693	2019	0.068	0.11	0.5924	1.84	0.1155	0.0630365	张家口银行股份有限公司	0	26.1415	0.112416	0.387	0.513		0						0.198115	0.0960567	0.0556754	0	0
0.0473	制造业	0.6422	0	金融业	0.0853	2018	0.064	0.06	0.6086	3.15	0.1337	0.32349	德州银行股份有限公司	0	24.6178	0.230116	0.4399	0.4953		0						0.32349	0.11759	0.219973	0	0
0.0473	制造业	0.6422	0	金融业	0.0853	2019	0.055	0.09	0.6494	2.72	0.1281	0.242542	德州银行股份有限公司	0	24.7213	0.283916	0.398	0.53	0.1	1	22.5667	0.594291	0.759423	0.047074	0.0368395	0.242542	0.0850018	0.219973	0	0
0.0473	制造业	0.6422	0	金融业	0.0853	2020	0.036	0.13	0.649396	2.72	0.1337	0.242542	德州银行股份有限公司	0	24.8236	0.993285	0.398	0.53	0.1	1	22.8694	0.567863	0.740404	0.113959	0.0847072	0.246624	0.0856894	0.220645	0	0
0.0453	租赁和商务服务业	0.2767	0	金融业	0.0981	2009	0.1295	0.29	0.7065	0.93	0.1214	0.1	徽商银行股份有限公司	0	25.8133	0.265005	0.487	0.364		0						0.23	0.1326	0.0378403	0	0
0.0544	租赁和商务服务业	0.2773	0	电力、热力、燃气及水生产和供应业	0.0985	2010	0.146	0.23	0.7334	0.6	0.1206	0.15	徽商银行股份有限公司	0	26.0655	0.28203	0.521	0.339		0						0.2	0.125746	0.0388654	0	0
0.0544	租赁和商务服务业	0.2798	0	电力、热力、燃气及水生产和供应业	0.0985	2011	0.135	0.19	0.6681	0.48	0.1468	0.21	徽商银行股份有限公司	0	26.2723	0.285347	0.543	0.325		0						0.22	0.1604	0.0384359	0	0
0.0402	租赁和商务服务业	0.427	1	金融业	0.0719	2013	0.104	0.16	0.7012	0.54	0.1519	0.01	徽商银行股份有限公司	0	26.669	0.363159	0.546	0.33		0						0.21	0.0792	0.101973	0	0
0.0402	租赁和商务服务业	0.427	1	金融业	0.0719	2014	0.092	0.12	0.6755	0.83	0.1341	0.15	徽商银行股份有限公司	0	26.9028	0.395573	0.531335	0.353915		0						0.21	0.1257	0.101973	0	0
0.0402	租赁和商务服务业	0.4232	1	电力、热力、燃气及水生产和供应业	0.0694	2015	0.0871	0.16	0.6777	0.98	0.1325	0.21	徽商银行股份有限公司	0	27.1787	0.449776	0.497456	0.390905		0						0.21	0.109549	0.100214	0	0
0.0402	租赁和商务服务业	0.4232	1	电力、热力、燃气及水生产和供应业	0.0694	2016	0.0869	0.19	0.6004	1.07	0.1299	0.21	徽商银行股份有限公司	0	27.3497	0.458603	0.48434	0.410459		0						0.21	0.131147	0.100214	0	0
0.0402	租赁和商务服务业	0.4232	1	电力、热力、燃气及水生产和供应业	0.0694	2017	0.0846	0.12	0.6136	1.05	0.1219	0.21	徽商银行股份有限公司	0	27.5346	0.475668	0.475175	0.429249		0						0.21	0.128712	0.100214	0	0
0.0402	租赁和商务服务业	0.4232	1	电力、热力、燃气及水生产和供应业	0.0694	2018	0.08	0.11	0.6653	1.04	0.1165	0.136209	徽商银行股份有限公司	0	27.6803	0.402092	0.4613	0.4508		0						0.1755	0.0676056	0.100214	0	0
0.0402	租赁和商务服务业	0.4232	1	电力、热力、燃气及水生产和供应业	0.0694	2019	0.075	0.07	0.7813	1.04	0.1321	0.09	徽商银行股份有限公司	0	27.7548	0.470494	0.413	0.508	0.2	0	21.6737	0.586613	0.543294	0.004051	0.0370673	0.21	0.0875091	0.100214	0	0
0.0416	租赁和商务服务业	0.4242	1	电力、热力、燃气及水生产和供应业	0.0694	2020	0.039	0.1	0.8036	1.98	0.1212	0.0942485	徽商银行股份有限公司	0	27.8714	1.76061	0.413	0.508	0.2	0	23.0434	0.599055	0.611929	0.049509	0.0326178	0.244348	0.0816369	0.101829	0	0
0.0369	批发和零售业	0.4744	1	金融业	0.0738	2011	0.15	0.15	0.5982	0.62	0.1519	0.0752	成都银行股份有限公司	0	25.9239	0.264507	0.525	0.334	0.625	0	21.2336	0.61217	0.152872	0.006323	0.0743822	0.1626	0.0708882	0.0954597	0	0
0.0369	批发和零售业	0.4744	1	金融业	0.0738	2012	0.126	0.19	0.5747	0.62	0.1465	0.124	成都银行股份有限公司	0	26.2052	0.292731	0.5166	0.3453	0.625	1	21.2339	0.604403	0.132413	0.007885	0.0305196	0.1788	0.0908967	0.0954597	0	0
0.0369	批发和零售业	0.4744	1	金融业	0.0738	2013	0.1	0.16	0.5698	0.72	0.1307	0.1395	成都银行股份有限公司	0	26.2888	0.313325	0.517	0.352	0.625	1	21.2357	0.605349	0.10379	0.003195	0.0237585	0.1956	0.13913	0.0954597	0	0
0.0369	批发和零售业	0.4744	1	金融业	0.0738	2014	0.085	0.12	0.5696	1.19	0.1269	0.0378	成都银行股份有限公司	0	26.4278	0.280905	0.48928	0.386983	0.625	1	21.2222	0.585304	0.100638	0.01468	0.0237096	0.214	0.104705	0.0954597	0	0
0.0369	批发和零售业	0.4744	1	金融业	0.0738	2015	0.079	0.11	0.5587	2.35	0.1595	0.0485	成都银行股份有限公司	0	26.4961	0.300318	0.440822	0.436817	0.625	1	21.2288	0.584098	0.088339	0.003939	0.0497515	0.1805	0.0882546	0.0954597	0	0
0.0369	批发和零售业	0.4744	1	金融业	0.0738	2016	0.078	0.11	0.5039	2.21	0.1334	0.033	成都银行股份有限公司	0	26.612	0.337825	0.408353	0.47234	0.625	1	21.2629	0.599265	0.114936	0.002598	0.0400575	0.1221	0.0351764	0.0954597	0	0
0.0369	批发和零售业	0.4744	1	金融业	0.0738	2017	0.081	0.09	0.4806	1.69	0.1366	0.0487	成都银行股份有限公司	0	26.7976	0.378354	0.387454	0.497286	0.5	0	20.8325	0.444176	0.535005	0.042223	0.14707	0.1725	0.0566944	0.0954597	0	0
0.0332	批发和零售业	0.4269	1	金融业	0.0664	2018	0.08	0.06	0.5372	1.54	0.1408	0.0704	成都银行股份有限公司	0	26.9223	0.415963	0.3767	0.514	0.5	0	20.9343	0.432746	0.476425	0.064038	0.139895	0.1523	0.0512955	0.0773087	0	0
0.03322	批发和零售业	0.426997	1	金融业	0.066441	2019	0.075	0.07	0.6227	1.43	0.1569	0.0583	成都银行股份有限公司	0	27.0483	0.433053	0.373	0.524	0.625	1	21.245	0.555446	0.099078	0.023212	0.0287842	0.1416	0.0460538	0.0777984	0	0
0.0332	批发和零售业	0.4317	1	金融业	0.0664	2020	0.038	0.1	0.6666	1.37	0.1423	0.1215	成都银行股份有限公司	0	27.204	1.57846	0.373	0.524	0.33	0	23.0721	0.470202	0.261362	0.119902	0.181194	0.1844	0.075379	0.0801823	0	0
0.07359	建筑业	1.776e-17	0	批发和零售业	0.04842	2011	0.113	0.13	0.4774	0.7	0.1702	0.1315	承德银行股份有限公司	0	23.7779	0.102856	0.535	0.346		0						0.2824	0.154356	0.0327944	0	1
0.07359	建筑业	1.776e-17	0	制造业	0.04842	2012	0.096	0.15	0.5539	0.52	0.1549	0.1416	承德银行股份有限公司	0	23.9469	0.0970423	0.5269	0.3531		0						0.2536	0.142487	0.0327944	0	0
0.07359	建筑业	1.776e-17	0	制造业	0.04842	2013	0.082	0.15	0.5178	0.29	0.1378	0.1393	承德银行股份有限公司	0	24.2261	0.0922443	0.522	0.355		0						0.2905	0.14929	0.0327944	0	0
0.07359	建筑业	1.776e-17	0	制造业	0.04842	2014	0.065	0.11	0.54	0.21	0.131	0.1284	承德银行股份有限公司	0	24.5062	0.0618976	0.510274	0.37255		0						0.3211	0.1644	0.0327944	0	0
0.07359	建筑业	1.776e-17	0	制造业	0.04842	2015	0.068	0.12	0.5349	0.93	0.1417	0.128969	承德银行股份有限公司	0	24.8892	0.070405	0.482682	0.401924		0						0.182706	0.119091	0.0327944	0	0
0.0935	建筑业	0.1472	0	制造业	0.0484	2016	0.068	0.14	0.5072	1.51	0.1225	0.140652	承德银行股份有限公司	0	25.2553	0.0676604	0.475732	0.415358		0						0.157875	0.104557	0.0361183	1	0
0.0793	建筑业	0	0	制造业	0.0419	2019	0.068	0.11	0.6148	1.84	0.1301	0.167487	承德银行股份有限公司	0	25.6572	0.112416	0.387	0.513		0						0.167487	0.0856392	0.0355536	0	0
0.0793	建筑业	0.1536	0	制造业	0.0419	2020	0.039	0.11	0.506783	0.21	0.1417	0.167487	承德银行股份有限公司	0	25.8017	0.425073	0.387	0.513		0								0.035113	0	1
0.0978	制造业	0.1483	0	0	0	2010	0.142	0.2	0.5503	1.6	0.2032	0.2505	抚顺银行股份有限公司	0	23.6076	0.213374	0.541	0.371		0						0.2505	0.131098	0.0524412	1	0
0.0978	制造业	0.1483	0	0	0	2011	0.122	0.1	0.6003	0.58	0.1753	0.18356	抚顺银行股份有限公司	0	23.7394	0.213082	0.547	0.367		0						0.193758	0.0920351	0.0524412	1	0
0.0978	制造业	0.1483	0	0	0	2012	0.095	0.15	0.5731	0.57	0.1371	0.194	抚顺银行股份有限公司	0	24.0675	0.219943	0.5325	0.3807		0						0.2797	0.169907	0.0489563	1	0
0.0978	制造业	0.1483	0	0	0	2013	0.087	0.12	0.5982	1.59	0.1645	0.243247	抚顺银行股份有限公司	0	24.2097	0.248651	0.527	0.387		0						0.243247	0.0928635	0.0489563	1	0
0.0978	制造业	0.1483	0	0	0	2014	0.058	0.07	0.6228	1.51	0.1445	0.247437	抚顺银行股份有限公司	0	24.4124	0.107288	0.502492	0.41766		0						0.247437	0.0931181	0.0489563	1	0
0.0978	制造业	0.1483	0	0	0	2015	0.03	0.14	0.6073	1.48	0.1269	0.2964	抚顺银行股份有限公司	0	24.7111	0.134623	0.454915	0.461928		0						0.3155	0.28253	0.0489563	1	0
0.09284	制造业	0.12005	0	0	0	2016	-0.025	0.08	0.5595	1.16	0.1482	0.2942	抚顺银行股份有限公司	0	24.7672	0.27531	0.386865	0.515456		0						0.2942	0.16585	0.0330431	1	0
0.09284	制造业	0.12005	0	0	0	2017	0.042	0.05	0.5623	1.31	0.1488	0.2568	抚顺银行股份有限公司	0	24.9156	0.301607	0.392999	0.525739		0						0.2568	0.135035	0.0330431	1	0
0.09284	制造业	0.12005	0	0	0	2018	0.056	0.06	0.5574	1.12	0.149	0.2183	抚顺银行股份有限公司	0	24.9161	0.265422	0.396	0.5237		0						0.2183	0.0800733	0.0330431	1	0
0.09284	制造业	0.12005	0	0	0	2019	0.055	0.09	0.5642	1.29	0.1404	0.1962	抚顺银行股份有限公司	0	25.0249	0.337723	0.383	0.53		0						0.1962	0.056682	0.0330431	1	0
0.0739	制造业	0.1054	0	制造业	0.0407	2020	0.006	0.08	0.550264	0.58	0.1488	0.1411	抚顺银行股份有限公司	0	25.2185	0.200976	0.383	0.53		0						0.311	0.146601	0.0228493	1	0
0.0711	采矿业	0.3546	0	制造业	0.0949	2011	0.15	0.15	0.4669	0.11	0.161	0.144033	攀枝花市商业银行股份有限公司	0	24.5174	0.264507	0.525	0.334		0						0.233196	0.116003	0.0698243	0	0
0.0711	采矿业	0.3546	0	制造业	0.0949	2012	0.126	0.19	0.4858	0.09	0.1475	0.135563	攀枝花市商业银行股份有限公司	0	24.8371	0.292731	0.5166	0.3453		0						0.265478	0.135193	0.0698243	0	0
0.0711	采矿业	0.3546	0	制造业	0.0949	2013	0.1	0.16	0.5458	0.08	0.1497	0.176789	攀枝花市商业银行股份有限公司	0	24.8001	0.313325	0.517	0.352		0						0.210235	0.123617	0.0698243	0	0
0.0794	采矿业	0.3021	0	制造业	0.1058	2014	0.085	0.12	0.6388	0.98	0.1604	0.180707	攀枝花市商业银行股份有限公司	0	24.8513	0.280905	0.48928	0.386983		0						0.263203	0.137517	0.0561275	0	0
0.0726	采矿业	0.2892	0	制造业	0.0968	2015	0.079	0.11	0.7722	1.49	0.1535	0.141471	攀枝花市商业银行股份有限公司	0	24.8634	0.300318	0.440822	0.436817		0						0.258788	0.131132	0.0725325	0	0
0.072588	采矿业	0.289144	0	制造业	0.096785	2016	0.078	0.11	0.7043	1.45	0.1279	0.137339	攀枝花市商业银行股份有限公司	0	25.0869	0.337825	0.408353	0.47234		0						0.247211	0.143749	0.0724847	0	0
0.0998	批发和零售业	0.1788	0	0	0	2018	0.061	0.03	0.5524	2.57	0.1869	0.782209	新疆汇和银行股份有限公司	0	24.1836	0.436586	0.403	0.4577		0						0.782209	0.612968	0.0464107	1	0
0.0998	批发和零售业	0.1797	0	0	0	2019	0.062	0.05	0.6502	1.53	0.1478	0.767707	新疆汇和银行股份有限公司	0	24.29	0.494274	0.353	0.516		0						0.767707	0.590326	0.0468444	1	0
0.04	批发和零售业	0.6	0	金融业	0.2	2017	0.076	0.13	0.9577		0.4324	0.247003	新疆银行股份有限公司	0	23.2711	0.282238	0.397988	0.459405		0						0.247003	0.153203	0.138236	0	0
0.04	批发和零售业	0.6	0	金融业	0.2	2018	0.061	0.03	0.9954	0	0.2868	0.132464	新疆银行股份有限公司	0	23.7576	0.436586	0.403	0.4577		0						0.236542	0.118565	0.138236	0	0
0.04	批发和零售业	0.6	0	金融业	0.2	2019	0.062	0.05	0.8803	0.06	0.1902	0.0936393	新疆银行股份有限公司	0	24.2566	0.494274	0.353	0.516		0						0.198295	0.106604	0.138236	0	0
0.098	制造业	0.36	0	交通运输、仓储和邮政业	0.18	2008	0.1202	0.22	0.7462	0.93	0.1767	0.204458	日照银行股份有限公司	0	23.6224	0.110318	0.57	0.334		0						0.204458	0.119928	0.0957024	0	0
0.098	制造业	0.36	0	交通运输、仓储和邮政业	0.18	2009	0.1218	0.29	0.6829	0.84	0.1606	0.244496	日照银行股份有限公司	0	23.9562	0.127077	0.558	0.347		0						0.244496	0.123431	0.0958682	0	0
0.098	制造业	0.36	0	交通运输、仓储和邮政业	0.18	2010	0.123	0.18	0.5928	0.68	0.1312	0.319987	日照银行股份有限公司	0	24.3559	0.13578	0.542	0.366		0						0.319987	0.179789	0.0937002	0	0
0.098	制造业	0.36	0	交通运输、仓储和邮政业	0.18	2011	0.109	0.13	0.6879	0.64	0.1273	0.326575	日照银行股份有限公司	0	24.3993	0.139221	0.529	0.383		0						0.326575	0.200725	0.0937002	0	0
0.098	制造业	0.36	0	交通运输、仓储和邮政业	0.18	2012	0.098	0.18	0.6822	0.98	0.1301	0.302948	日照银行股份有限公司	0	24.6527	0.139529	0.5146	0.3998		0						0.302948	0.18203	0.0937002	0	0
0.0981	制造业	0.3602	0	交通运输、仓储和邮政业	0.1801	2013	0.096	0.14	0.6159	0.96	0.1466	0.291823	日照银行股份有限公司	0	24.8925	0.140495	0.501	0.412		0						0.310855	0.195746	0.0941492	0	0
0.0981	制造业	0.3602	0	交通运输、仓储和邮政业	0.1801	2014	0.087	0.09	0.6525	1.8	0.139	0.270177	日照银行股份有限公司	0	25.0147	0.0867137	0.484431	0.434824		0						0.324212	0.187904	0.093506	0	0
0.0981	制造业	0.3602	0	交通运输、仓储和邮政业	0.1801	2015	0.0795	0.11	0.6309	2.47	0.1146	0.267674	日照银行股份有限公司	0	25.2449	0.104244	0.468013	0.452957		0						0.334592	0.193184	0.0936364	0	0
0.0981	制造业	0.3602	0	交通运输、仓储和邮政业	0.1801	2016	0.076	0.12	0.6596	2.13	0.1066	0.228452	日照银行股份有限公司	0	25.3865	0.123839	0.46077	0.466769		0						0.361716	0.196099	0.094292	0	0
0.0981	制造业	0.3321	0	交通运输、仓储和邮政业	0.1321	2017	0.0736	0.06	0.6187	3.14	0.139	0.1899	日照银行股份有限公司	0	25.5487	0.167585	0.453545	0.47992		0						0.3048	0.165629	0.0944603	0	0
0.0981	制造业	0.3321	0	交通运输、仓储和邮政业	0.1321	2018	0.064	0.06	0.6781	2.08	0.1297	0.1694	日照银行股份有限公司	0	25.7237	0.230116	0.4399	0.4953		0						0.2199	0.117257	0.0918246	0	0
0.0981	制造业	0.3321	0	交通运输、仓储和邮政业	0.1321	2019	0.055	0.09	0.6808	1.7	0.1221	0.1375	日照银行股份有限公司	0	25.8436	0.283916	0.398	0.53		0						0.2796	0.127323	0.0918246	0	0
0.0981	制造业	0.3321	0	交通运输、仓储和邮政业	0.1321	2020	0.036	0.13	0.682908	0.68	0.1242	0.1108	日照银行股份有限公司	0	26.0711	0.993285	0.398	0.53	1	1	22.8694	0.567863	0.740404	0.113959	0.0847072	0.2072	0.0866599	0.0856384	0	0
0.01246	租赁和商务服务业	0.91994	0	采矿业	0.87	2010	0.106	0.29	0.2103	0.06	0.1716	0.0385	昆仑银行股份有限公司	0	25.1373	0.141978	0.477	0.325		0						0.2619	0.148056	0.759792	0	0
0.0078	租赁和商务服务业	0.8991	0	采矿业	0.82	2011	0.12	0.17	0.2414	0.03	0.1918	0.0266	昆仑银行股份有限公司	0	25.5931	0.16959	0.488	0.34		0						0.2502	0.147877	0.676853	0	0
0.0078	租赁和商务服务业	0.8991	0	采矿业	0.82	2013	0.11	0.15	0.4833	1.03	0.1356	0.0301422	昆仑银行股份有限公司	0	26.2304	0.200714	0.45	0.374		0						0.2221	0.0998362	0.676853	0	0
0.0397	金融业	0.8582	0	采矿业	0.771	2014	0.1	0.07	0.646	0.88	0.136	0.232676	昆仑银行股份有限公司	0	26.352	0.147442	0.425835	0.408251		0						0.232676	0.12267	0.600615	0	0
0.0397	金融业	0.8582	0	采矿业	0.771	2015	0.088	0.17	0.6258	1.15	0.1419	0.271789	昆仑银行股份有限公司	0	26.3938	0.182277	0.385681	0.447122		0						0.271789	0.110608	0.600615	0	0
0.0374	金融业	0.8208	0	采矿业	0.7709	2016	0.076	0.08	0.7001	1.71	0.1663	0.00961095	昆仑银行股份有限公司	0	26.4041	0.264599	0.37794	0.451177		0						0.124942	0.0321103	0.600286	0	0
0.0374	金融业	0.8208	0	采矿业	0.7709	2017	0.076	0.13	0.7359	1.57	0.1648	0.126007	昆仑银行股份有限公司	0	26.4838	0.282238	0.397988	0.459405		0						0.135007	0.0613644	0.599973	0	0
0.0374	金融业	0.8208	0	采矿业	0.7709	2018	0.061	0.03	0.8138	1.36	0.1457	0.0370681	昆仑银行股份有限公司	0	26.5844	0.436586	0.403	0.4577	0.22	0	21.9343	0.481641	0.696636	0.042425	0.0415637	0.126189	0.0350413	0.600048	0	0
0.0374	金融业	0.8201	0	采矿业	0.7709	2019	0.062	0.05	0.7682	1.09	0.1411	0.0486526	昆仑银行股份有限公司	0	26.5418	0.494274	0.353	0.516	1.2	0	22.9367	0.489946	0.326264	0.080973	0.0454388	0.0890823	0.0238401	0.599997	0	0
0.0374	金融业	0.8201	0	采矿业	0.7709	2020	0.034	0.06	0.735853	0.06	0.1648	0.0486526	昆仑银行股份有限公司	0	26.5809	1.65612	0.353	0.516	1.2	0	22.8044	0.452898	0.239008	0.065243	0.0273071			0.599997	0	0
0.0943	批发和零售业	0.4458	0	电力、热力、燃气及水生产和供应业	0.1216	2015	0.031	0.06	0.6989	1.94	0.1204	0.549573	晋中银行股份有限公司	0	24.0506	0.207841	0.406868	0.531788		0						0.549573	0.336625	0.108618	0	0
0.0967	采矿业	0.0986	0	建筑业	0.0986	2016	0.045	0.08	0.6048	1.92	0.1307	0.0736852	晋中银行股份有限公司	0	24.8225	0.191695	0.385351	0.554514		0						0.460533	0.241067	0.0563638	0	1
0.0499	采矿业	0.0483	0	0	0	2017	0.071	0.06	0.6713	2.53	0.1079	0.133993	晋中银行股份有限公司	0	24.9885	0.189208	0.436547	0.51714	0.3	0	23.9698	0.83126	0.179443	-0.00298	0.103251	0.392174	0.201591	0.020701	0	0
0.0875	批发和零售业	0.0982	0	0	0	2018	0.066	0.08	0.7306	2.56	0.1171	0.406326	晋中银行股份有限公司	0	25.0532	0.250249	0.4215	0.5344	0.3	0	24.0851	0.846025	0.209811	0.000853	0.0614707	0.406326	0.20623	0.0268505	1	0
0.0849	批发和零售业	0.0992	0	建筑业	0.0401	2019	0.062	0.09	0.7864		0.1274	0.369005	晋中银行股份有限公司	0	25.0816	0.36589	0.438	0.514	0.3	0	24.108	0.853434	0.191966	-0.002116	0.0466307	0.369005	0.193326	0.025442	1	0
0.0973	批发和零售业	0.4599	0	电力、热力、燃气及水生产和供应业	0.1254	2008	0.085	0.27	0.5153	2.94	0.3238	0.0924	晋商银行股份有限公司	0	23.7666	0.246986	0.615	0.342		0						0.1663	0.101835	0.115634	0	0
0.0943	批发和零售业	0.4458	0	电力、热力、燃气及水生产和供应业	0.1216	2009	0.054	0.23	0.6176	1.67	0.1648	0.1686	晋商银行股份有限公司	0	24.1905	0.303412	0.543	0.392		0						0.2234	0.129511	0.108618	0	0
0.0943	批发和零售业	0.4458	0	电力、热力、燃气及水生产和供应业	0.1216	2010	0.139	0.18	0.5286	1.3	0.1383	0.1345	晋商银行股份有限公司	0	24.7029	0.299592	0.569	0.371		0						0.3285	0.152689	0.108618	0	0
0.0945	批发和零售业	0.2448	0	电力、热力、燃气及水生产和供应业	0.0918	2011	0.13	0.13	0.4755	1.05	0.1797	0.138849	晋商银行股份有限公司	0	25.0772	0.263767	0.59	0.352		0						0.263083	0.150126	0.0694762	0	0
0.0947	批发和零售业	0.2448	0	电力、热力、燃气及水生产和供应业	0.0918	2012	0.101	0.17	0.4409	0.87	0.1514	0.1389	晋商银行股份有限公司	0	25.373	0.233059	0.5557	0.3866		0						0.334	0.236089	0.069514	0	0
0.0947	批发和零售业	0.2448	0	电力、热力、燃气及水生产和供应业	0.0918	2013	0.089	0.07	0.4534	0.81	0.1127	0.2013	晋商银行股份有限公司	0	25.6044	0.215906	0.539	0.4		0						0.2484	0.174509	0.069514	0	0
0.0947	批发和零售业	0.2448	0	电力、热力、燃气及水生产和供应业	0.0918	2014	0.049	0.03	0.5597	1.67	0.1134	0.0431	晋商银行股份有限公司	0	25.6898	0.135909	0.493196	0.444986		0						0.3397	0.254709	0.0684357	0	0
0.0947	批发和零售业	0.2448	0	电力、热力、燃气及水生产和供应业	0.0918	2015	0.031	0.06	0.6275	1.87	0.1347	0.0579	晋商银行股份有限公司	0	25.7811	0.207841	0.406868	0.531788		0						0.2388	0.108227	0.0684357	0	0
0.0947	批发和零售业	0.2448	0	电力、热力、燃气及水生产和供应业	0.0918	2016	0.045	0.08	0.5907	1.86	0.125	0.086	晋商银行股份有限公司	0	25.8788	0.191695	0.385351	0.554514		0						0.281	0.123084	0.0684357	0	0
0.0947	批发和零售业	0.2448	0	电力、热力、燃气及水生产和供应业	0.0918	2017	0.071	0.06	0.7186	1.64	0.1252	0.2639	晋商银行股份有限公司	0	26.0554	0.189208	0.436547	0.51714		0						0.2639	0.188513	0.0684357	0	0
0.0926	批发和零售业	0.366	0	金融业	0.1233	2018	0.066	0.08	0.7099	1.88	0.1299	0.068137	晋商银行股份有限公司	0	26.1507	0.250249	0.4215	0.5344		0						0.218844	0.115424	0.0730536	0	0
0.0787	批发和零售业	0.3109	0	金融业	0.1047	2019	0.062	0.09	0.7549	1.86	0.136	0.0519559	晋商银行股份有限公司	0	26.235	0.36589	0.438	0.514	0.58	0	24.4805	0.616422	0.305426	0.009017	0.0368995	0.199164	0.0760528	0.0509465	0	0
0.0787	批发和零售业	0.3109	0	金融业	0.1047	2020	0.036	0.11	0.7849	1.84	0.1172	0.0433489	晋商银行股份有限公司	0	26.3252	1.27055	0.438	0.514	0.58	0	24.4373	0.633446	0.270309	-0.035092	0.035069	0.205724	0.0722713	0.0509465	0	0
0.0587	批发和零售业	0.0471	1	0	0	2013	0.089	0.07	0.4756	0.74	0.1206	0.386782	晋城银行股份有限公司	0	24.5254	0.215906	0.539	0.4		0						0.386782	0.200698	0.0189754	0	0
0.0587	批发和零售业	0.0471	1	0	0	2014	0.049	0.03	0.5248	1.11	0.1294	0.359779	晋城银行股份有限公司	0	24.7039	0.135909	0.493196	0.444986		0						0.359779	0.17199	0.0189754	0	0
0.0981	批发和零售业	0.0907	1	0	0	2015	0.031	0.06	0.5983	1.53	0.1528	0.353004	晋城银行股份有限公司	0	24.9081	0.207841	0.406868	0.531788		0						0.353004	0.162655	0.0236674	1	0
0.0981	批发和零售业	0.0907	1	0	0	2016	0.045	0.08	0.6997	1.81	0.1108	0.35312	晋城银行股份有限公司	0	25.1867	0.191695	0.385351	0.554514		0						0.35312	0.152413	0.0246445	1	0
0.0981	批发和零售业	0.0907	1	0	0	2017	0.071	0.06	0.7346	2.01	0.1242	0.297287	晋城银行股份有限公司	0	25.2302	0.189208	0.436547	0.51714		0						0.297287	0.108137	0.0246152	1	0
0.0981	批发和零售业	0.0907	1	0	0	2018	0.066	0.08	0.7553	1.95	0.1356	0.285185	晋城银行股份有限公司	0	25.1952	0.250249	0.4215	0.5344		0						0.285185	0.099485	0.0246152	1	0
0.0958	批发和零售业	0.1095	1	0	0	2019	0.062	0.09	0.7177	2.24	0.1421	0.294479	晋城银行股份有限公司	0	25.2319	0.36589	0.438	0.514		0						0.294479	0.104901	0.0264488	1	0
0.0582	制造业	0.2046	0	批发和零售业	0.0832	2011	0.137	0.14	0.4739	1.84	0.1644	0.111797	曲靖市商业银行股份有限公司	0	23.2552	0.470555	0.425	0.416		0						0.172278	0.0489149	0.0323251	0	0
0.0582	制造业	0.2046	0	批发和零售业	0.0832	2012	0.13	0.17	0.4806	1.11	0.1874	0.144433	曲靖市商业银行股份有限公司	0	23.4956	0.394443	0.4287	0.4109		0						0.165496	0.0556535	0.0323251	0	0
0.0582	制造业	0.2046	0	批发和零售业	0.0832	2013	0.121	0.15	0.5694	0.88	0.1935	0.0690933	曲靖市商业银行股份有限公司	0	23.4945	0.422648	0.42	0.418		0						0.0690933	0.0113748	0.0323251	0	0
0.0582	制造业	0.2046	0	批发和零售业	0.0832	2014	0.081	0.08	0.5695	0.84	0.1453	0.070363	曲靖市商业银行股份有限公司	0	23.7011	0.298769	0.412172	0.43253		0						0.0931	0.0251468	0.0323251	0	0
0.0486	制造业	0.2677	0	水利、环境和公共设施管理	0.0778	2015	0.087	0.12	0.4894	2.17	0.1369	0.0976	曲靖市商业银行股份有限公司	0	24.044	0.311179	0.397684	0.451369		0						0.0976	0.0224063	0.0341554	0	0
0.0422	制造业	0.2491	0	水利、环境和公共设施管理	0.0655	2016	0.087	0.11	0.547	1.96	0.1362	0.082	曲靖市商业银行股份有限公司	0	24.1319	0.411247	0.384771	0.466794		0						0.0899	0.023682	0.0351583	0	0
0.0422	制造业	0.2491	0	水利、环境和公共设施管理	0.0655	2017	0.095	0.08	0.6896	2.93	0.124	0.091	曲靖市商业银行股份有限公司	0	24.0463	0.581046	0.378898	0.478312		0						0.151538	0.0494276	0.0351583	0	0
0.195	建筑业	0.135	0	水利、环境和公共设施管理	0.195	2018	0.089	0.02	0.8347	2.47	0.3335	0.0601052	曲靖市商业银行股份有限公司	0	24.3251	0.514247	0.3891	0.4712		0						0.135237	0.042267	0.117729	0	1
0.195	建筑业	0.135	0	水利、环境和公共设施管理	0.195	2019	0.081	0.07	0.8833	1.96	0.2264	0.0958	曲靖市商业银行股份有限公司	0	24.7299	0.592174	0.343	0.526		0						0.192194	0.0689584	0.117729	0	1
0.195	建筑业	0.135	0	水利、环境和公共设施管理	0.195	2020	0.04	0.08	0.481652	2.71	0.124	0.0958	曲靖市商业银行股份有限公司	0	24.8316	2.2433	0.343	0.526		0						1.50476	3.45001	0.117819	0	1
0.053872	批发和零售业	0.114695	0	制造业	0.066198	2013	0.087	0.12	0.637	0.97	0.133	0.126489	朝阳银行股份有限公司	0	24.151	0.248651	0.527	0.387		0						0.22548	0.0924999	0.0187769	0	1
0.050225	批发和零售业	0.140645	0	制造业	0.091411	2014	0.058	0.07	0.632	0.95	0.1302	0.2087	朝阳银行股份有限公司	0	24.3533	0.107288	0.502492	0.41766		0						0.2286	0.114474	0.0224951	0	1
0.0507	批发和零售业	0.1399	0	制造业	0.0915	2015	0.03	0.14	0.6384	1.17	0.1215	0.0754	朝阳银行股份有限公司	0	24.6478	0.134623	0.454915	0.461928		0						0.2323	0.0884605	0.0227342	0	1
0.0507	批发和零售业	0.1399	0	制造业	0.0915	2016	-0.025	0.08	0.6161	1.16	0.132	0.1984	朝阳银行股份有限公司	0	24.8886	0.27531	0.386865	0.515456		0						0.2377	0.116533	0.0225367	0	1
0.0514	批发和零售业	0.1397	0	制造业	0.0929	2017	0.042	0.05	0.5803	1.32	0.1346	0.2546	朝阳银行股份有限公司	0	25.1166	0.301607	0.392999	0.525739	1.995	0	23.416	0.567635	0.330746	0.081698	0.0164922	0.2546	0.14752	0.0221515	0	1
0.0852	制造业	0.1249	0	制造业	0.0804	2018	0.056	0.06	0.5752	1.93	0.1357	0.2429	朝阳银行股份有限公司	0	25.1781	0.265422	0.396	0.5237	1.995	1	23.4955	0.534481	0.407733	0.074861	0.00495911	0.2429	0.124145	0.023797	1	0
0.0828	制造业	0.1255	0	制造业	0.0808	2019	0.055	0.09	0.6102	1.93	0.1318	0.2551	朝阳银行股份有限公司	0	25.3454	0.337723	0.383	0.53	2.25	1	23.4893	0.51249	0.425478	0.026906	0.00517258	0.2551	0.135495	0.0234597	1	0
0.0828	制造业	0.1255	0	制造业	0.0808	2020	0.006	0.08	0.684432	1.16	0.1357	0.2683	朝阳银行股份有限公司	0	25.3794	0.200976	0.383	0.53	4.8	1	23.4956	0.482569	0.417116	0.034888	0.0234477	0.2683	0.140033	0.0234597	1	0
0.035	批发和零售业	0.822	0	金融业	0.3902	2012	0.095	0.15	0.5704	1.85	0.1272	0.117446	本溪银行股份有限公司	0	23.3069	0.219943	0.5325	0.3807		0						0.237866	0.0783384	0.310933	0	0
0.035	批发和零售业	0.822	0	金融业	0.3902	2013	0.087	0.12	0.5462	1.38	0.1362	0.13491	本溪银行股份有限公司	0	23.6189	0.248651	0.527	0.387		0						0.191122	0.0818245	0.310933	0	0
0.1188	金融业	0.2207	0	制造业	0.0999	2014	0.058	0.07	0.6205	1.6	0.128	0.24073	本溪银行股份有限公司	0	23.8495	0.107288	0.502492	0.41766		0						0.24073	0.111927	0.0809363	0	1
0.1188	金融业	0.2207	0	制造业	0.0999	2015	0.03	0.14	0.5407	1.98	0.1262	0.145919	本溪银行股份有限公司	0	23.8246	0.134623	0.454915	0.461928		0						0.208456	0.114652	0.0809363	0	1
0.1188	金融业	0.2207	0	制造业	0.0999	2016	-0.025	0.08	0.6133	1.77	0.1226	0.243929	本溪银行股份有限公司	0	24.0049	0.27531	0.386865	0.515456		0						0.243929	0.129044	0.0809363	0	1
0.1188	金融业	0.2789	0	建筑业	0.179	2017	0.042	0.05	0.6357	1.74	0.1101	0.00455459	本溪银行股份有限公司	0	24.1813	0.301607	0.392999	0.525739		0						0.251522	0.109505	0.0962087	0	1
0.1188	金融业	0.2789	0	建筑业	0.179	2018	0.056	0.06	0.7474	7.42	0.0637	0.0431738	本溪银行股份有限公司	0	24.3162	0.265422	0.396	0.5237		0						0.210604	0.0906679	0.0904851	0	1
0.0492	制造业	0.4493	1	制造业	0.0829	2007	0.1467	0.16	0.6684	0.82	0.0904	0.295406	杭州银行股份有限公司	1	24.9613	0.225512	0.54	0.407		0						0.295406	0.109624	0.0879286	0	0
0.0492	制造业	0.4539	1	制造业	0.0875	2008	0.1005	0.22	0.7082	0.84	0.107	0.2322	杭州银行股份有限公司	1	25.3246	0.235469	0.539	0.41		0						0.2322	0.106625	0.0897137	0	0
0.0598	金融业	0.4008	1	制造业	0.0692	2009	0.0894	0.27	0.6901	0.8	0.1263	0.0185	杭州银行股份有限公司	0	25.7338	0.273084	0.518	0.431		0						0.2021	0.113162	0.0752684	0	0
0.0598	金融业	0.4008	1	制造业	0.0692	2010	0.119	0.21	0.6993	0.65	0.1173	0.055	杭州银行股份有限公司	0	26.1051	0.293024	0.516	0.435		0						0.2018	0.0678988	0.0752684	0	0
0.0598	金融业	0.4008	1	制造业	0.0692	2011	0.09	0.12	0.6968	0.59	0.1221	0.0171	杭州银行股份有限公司	0	26.2202	0.312322	0.512	0.439		0						0.2058	0.0613507	0.0752684	0	0
0.0598	金融业	0.4008	1	制造业	0.0692	2012	0.08	0.1	0.6893	0.97	0.1246	0.015775	杭州银行股份有限公司	0	26.507	0.346435	0.4995	0.4524		0						0.203761	0.0837352	0.0752684	0	0
0.0598	金融业	0.4008	1	制造业	0.0692	2013	0.082	0.11	0.6968	1.19	0.1158	0.0484	杭州银行股份有限公司	0	26.5528	0.38928	0.491	0.461		0						0.1931	0.0962011	0.0752684	0	0
0.0598	金融业	0.4008	1	制造业	0.0692	2014	0.076	0.07	0.7031	1.2	0.1228	0.018	杭州银行股份有限公司	0	26.76	0.195181	0.477312	0.47845		0						0.1661	0.0648098	0.0752684	0	0
0.06368	制造业	0.4109	1	金融业	0.06164	2015	0.0796	0.14	0.6898	1.36	0.117	0.135	杭州银行股份有限公司	0	27.0246	0.26749	0.459624	0.497637		0						0.1486	0.0777024	0.0804709	0	0
0.05731	制造业	0.36587	1	金融业	0.05547	2016	0.0755	0.1	0.609	1.62	0.1188	0.1066	杭州银行股份有限公司	0	27.3031	0.273425	0.44855	0.50986	15	0	25.4866	0.862253	0.934099	0.003065	0.00481459	0.1787	0.0881313	0.0631997	0	0
0.0581	制造业	0.3659	1	金融业	0.0555	2017	0.0776	0.08	0.5918	1.59	0.143	0.107	杭州银行股份有限公司	0	27.4487	0.212242	0.429454	0.533189	0.28	0	21.2535	0.641103	0.531507	0.030943	0.138887	0.198209	0.0722457	0.0631407	0	0
0.0609	制造业	0.3684	1	金融业	0.0555	2018	0.071	0.09	0.6416	1.45	0.1315	0.0849	杭州银行股份有限公司	0	27.5488	0.218113	0.4183	0.5467	0.5	1	21.1694	0.387016	0.343706	0.044989	0.0831915	0.1476	0.0566476	0.0637568	0	0
0.0609	制造业	0.374	1	金融业	0.0555	2019	0.068	0.13	0.6723	1.34	0.1354	0.074358	杭州银行股份有限公司	0	27.6548	0.33643	0.426	0.54	15	0	26.3951	0.907689	0.868756	0.015909	0.0270201	0.1558	0.0712295	0.0651461	0	0
0.1181	制造业	0.2743	1	金融业	0.048	2020	0.036	0.16	0.6891	1.07	0.1441	0.0753	杭州银行股份有限公司	0	27.7874	1.16876	0.426	0.54	1.52	0	24.4849	0.866989	0.903778	0.007454	0.00312258	0.1375	0.0450631	0.0649289	0	0
0.1635	房地产业	0.2152	0	批发和零售业	0.0708	2012	0.098	0.18	0.663	1.76	0.145	0.0183332	枣庄银行股份有限公司	0	23.018	0.139529	0.5146	0.3998		0						2.83331	8.10723	0.0706605	1	0
0.1682	房地产业	0.229	0	批发和零售业	0.0974	2015	0.0795	0.11	0.6704	3.67	0.1267	0.0711796	枣庄银行股份有限公司	0	23.5064	0.104244	0.468013	0.452957		0						0.27116	0.147977	0.0755546	1	0
0.1674	房地产业	0.2262	0	批发和零售业	0.0959	2016	0.076	0.12	0.6778	2.84	0.1156	0.0654868	枣庄银行股份有限公司	0	23.7302	0.123839	0.46077	0.466769		0						0.356325	0.208912	0.0743313	1	0
0.0326	房地产业	0.7754	0	批发和零售业	0.55	2018	0.064	0.06	0.6213	3.65	0.2657	0.0653	枣庄银行股份有限公司	0	23.8709	0.230116	0.4399	0.4953		0						0.3188	0.190094	0.331995	0	0
0.0326	房地产业	0.7754	0	批发和零售业	0.55	2019	0.055	0.09	0.7641	3.41	0.2039	0.083	枣庄银行股份有限公司	0	23.9063	0.283916	0.398	0.53		0						0.2831	0.145295	0.331995	0	0
0.0326	房地产业	0.7754	0	批发和零售业	0.55	2020	0.036	0.13	0.648561	1.7	0.1084	0.0707	枣庄银行股份有限公司	0	24.1998	0.993285	0.398	0.53		0						0.3522	0.188273	0.331995	0	0
0	0	0.7409	0	建筑业	0.2964	2007	0.151	0.15	0.6278	2.07	0.1036	0	柳州银行股份有限公司	0	22.8909	0.191245	0.407	0.384		0						0.359492	0.197213	0.197639	0	0
0.0296	0	0.7409	0	建筑业	0.2964	2008	0.1281	0.22	0.6148	1.78	0.0912	0	柳州银行股份有限公司	0	23.0357	0.245877	0.424	0.374		0						0.319979	0.171654	0.193681	0	0
0	0	0.4652	0	建筑业	0.1861	2009	0.1394	0.36	0.5232	1.28	0.1385	0	柳州银行股份有限公司	0	23.6329	0.242384	0.436	0.376		0						0.352385	0.209019	0.0965167	0	0
0.0797	制造业	0.3991	0	建筑业	0.1594	2010	0.142	0.23	0.4973	0.96	0.1348	0.3588	柳州银行股份有限公司	0	23.9007	0.272585	0.471	0.354		0						0.5055	0.396467	0.0763587	0	0
0.0967	批发和零售业	0.1959	0	建筑业	0.0985	2011	0.123	0.15	0.4404	0.76	0.1251	0.2827	柳州银行股份有限公司	0	24.6694	0.255356	0.484	0.341		0						0.3154	0.187304	0.0637475	0	0
0.0967	批发和零售业	0.1959	0	建筑业	0.0985	2012	0.113	0.18	0.754846	0.81	0.1236	0.4016	柳州银行股份有限公司	0	24.8579	0.276937	0.4793	0.3541		0						0.4016	0.249319	0.0637475	0	0
0.0967	批发和零售业	0.1959	0	建筑业	0.0985	2013	0.102	0.15	0.734586	2.07	0.1103	0.4942	柳州银行股份有限公司	0	24.9726	0.293794	0.477	0.36		0						0.4942	0.312518	0.0637475	0	0
0.0644	批发和零售业	0.2142	0	建筑业	0.0714	2014	0.085	0.1	0.4872	0.8	0.1397	0.28	柳州银行股份有限公司	0	25.1786	0.274244	0.467365	0.378647		0						0.28	0.12779	0.0455132	0	0
0.0644	批发和零售业	0.2142	0	建筑业	0.0714	2015	0.081	0.12	0.4936	1.65	0.1276	0.4048	柳州银行股份有限公司	0	25.2223	0.299778	0.459291	0.388032		0						0.4048	0.221562	0.0455132	0	0
0.0644	批发和零售业	0.2142	0	建筑业	0.0714	2016	0.073	0.12	0.5239	2.47	0.1232	0.2942	柳州银行股份有限公司	0	25.4331	0.337653	0.451677	0.395639		0						0.2942	0.154798	0.0455132	0	0
0	0	0.276	0	建筑业	0.092	2017	0.071	0.1	0.5281	2.65	0.1174	0	柳州银行股份有限公司	0	25.5376	0.413291	0.402243	0.442369		0						0.4807	0.276252	0.0526851	0	0
0	0	0.3195	0	建筑业	0.1065	2018	0.068	0.07	0.7383	2.78	0.1449	0	柳州银行股份有限公司	0	25.6408	0.421789	0.3967	0.455		0						0.5678	0.357627	0.0739016	0	0
0	0	0.3195	0	建筑业	0.1065	2019	0.06	0.06	0.7372	2.87	0.1574	0	柳州银行股份有限公司	0	25.6154	0.460062	0.333	0.507		0						0.3744	0.181227	0.0739016	0	0
0	0	0.3195	0	建筑业	0.1065	2020	0.037	0.1	0.491219	2.48	0.1251	0	柳州银行股份有限公司	0	25.8431	1.63158	0.333	0.507		0						0.5727	0.364965	0.0770389	0	0
0.06	制造业	0.1825	0	电力、热力、燃气及水生产和供应业	0.08	2009	0.1394	0.36	0.5956	1.2	0.1323	0.207976	桂林银行股份有限公司	0	23.4439	0.242384	0.436	0.376		0						0.207976	0.0800807	0.0352552	0	0
0.0628	房地产业	0.3005	0	交通运输、仓储和邮政业	0.1101	2010	0.142	0.23	0.4898	0.81	0.1335	0.126454	桂林银行股份有限公司	0	23.9644	0.272585	0.471	0.354		0						0.233454	0.131893	0.0445552	0	0
0.0518	房地产业	0.2432	0	交通运输、仓储和邮政业	0.0887	2011	0.123	0.15	0.4664	0.55	0.1197	0.1553	桂林银行股份有限公司	0	24.4782	0.255356	0.484	0.341		0						0.2044	0.0825435	0.032031	0	0
0.0483	房地产业	0.2269	0	交通运输、仓储和邮政业	0.0828	2012	0.113	0.18	0.4208	0.53	0.1267	0.0878	桂林银行股份有限公司	0	24.9868	0.276937	0.4793	0.3541		0						0.3028	0.150773	0.0278356	0	0
0.0583	房地产业	0.1597	0	交通运输、仓储和邮政业	0.0886	2013	0.102	0.15	0.3543	0.84	0.1181	0.11	桂林银行股份有限公司	0	25.3682	0.293794	0.477	0.36		0						0.2228	0.112352	0.02994	0	0
0.0478	房地产业	0.1946	0	交通运输、仓储和邮政业	0.0703	2014	0.085	0.1	0.4194	1.27	0.1117	0.1288	桂林银行股份有限公司	0	25.4549	0.274244	0.467365	0.378647		0						0.2705	0.14797	0.0262044	0	0
0.0371	房地产业	0.2619	0	交通运输、仓储和邮政业	0.1481	2015	0.081	0.12	0.5224	1.53	0.1149	0.1164	桂林银行股份有限公司	0	25.6905	0.299778	0.459291	0.388032		0						0.185	0.0642941	0.0388988	0	0
0.0312	房地产业	0.324	0	交通运输、仓储和邮政业	0.1745	2016	0.073	0.12	0.6581	1.55	0.1172	0.12	桂林银行股份有限公司	0	25.9948	0.337653	0.451677	0.395639		0						0.1483	0.0604018	0.0518448	0	0
0.0465	房地产业	0.3357	0	交通运输、仓储和邮政业	0.1536	2017	0.071	0.1	0.6173	1.59	0.1188	0.145077	桂林银行股份有限公司	0	26.1491	0.413291	0.402243	0.442369		0						0.145077	0.0537741	0.051497	0	0
0.0418	房地产业	0.3651	0	交通运输、仓储和邮政业	0.2008	2018	0.068	0.07	0.7215	1.74	0.11	0.0954	桂林银行股份有限公司	0	26.3116	0.421789	0.3967	0.455	1	0	22.4848	0.442902	0.534655	0.064544	0.123651	0.1517	0.0664454	0.0638537	0	0
0.0377	房地产业	0.3299	0	交通运输、仓储和邮政业	0.1814	2019	0.06	0.06	0.7488	1.75	0.1184	0.0786	桂林银行股份有限公司	0	26.4671	0.460062	0.333	0.507	1	0	22.6695	0.479807	0.576549	0.079665	0.0525407	0.2132	0.101203	0.0523425	0	0
0.0377	房地产业	0.3299	0	交通运输、仓储和邮政业	0.1814	2020	0.037	0.1	0.634444	0.81	0.1184	0.1022	桂林银行股份有限公司	0	26.6555	1.63158	0.333	0.507	1	0	22.9167	0.526086	0.616427	0.062812	0.0733978	0.1613	0.0748001	0.0523425	0	0
0.089	房地产业	0.2055	0	制造业	0.0554	2008	0.134	0.21	0.6129	1.9	0.1304	0.165228	汉口银行股份有限公司	0	24.4854	0.0692211	0.438	0.405		0						0.165228	0.0813482	0.0475384	0	1
0.089	房地产业	0.2055	0	制造业	0.0554	2009	0.135	0.3	0.5997	1.28	0.1162	0.097719	汉口银行股份有限公司	0	24.8597	0.0940969	0.466	0.396		0						0.119061	0.0534835	0.0475384	0	1
0.1914	制造业	0.2686	0	制造业	0.1665	2010	0.148	0.23	0.4404	1.16	0.1201	0.167005	汉口银行股份有限公司	0	25.4397	0.109058	0.486	0.379		0						0.167005	0.105763	0.0846289	1	0
0.1799	制造业	0.2524	0	制造业	0.1565	2011	0.138	0.11	0.5211	0.87	0.1104	0.168719	汉口银行股份有限公司	0	25.6501	0.145679	0.5	0.369		0						0.168719	0.104631	0.0772828	1	0
0.1533	制造业	0.3685	0	制造业	0.1334	2012	0.113	0.17	0.5476	0.96	0.1353	0.174863	汉口银行股份有限公司	0	25.8132	0.195151	0.5031	0.3689		0						0.174863	0.101334	0.059447	0	0
0.1533	制造业	0.3685	0	制造业	0.1334	2013	0.101	0.16	0.5683	1.1	0.1225	0.178352	汉口银行股份有限公司	0	25.9063	0.193092	0.493	0.381		0						0.178352	0.0694188	0.059447	0	0
0.1533	制造业	0.3685	0	制造业	0.1334	2014	0.097	0.11	0.6747	1.93	0.1307	0.149242	汉口银行股份有限公司	0	25.8537	0.185845	0.469422	0.414545		0						0.173062	0.0950689	0.059447	0	0
0.1533	制造业	0.3685	0	制造业	0.1334	2015	0.0885	0.13	0.6751	1.99	0.1413	0.122122	汉口银行股份有限公司	0	25.9335	0.218706	0.45697	0.431022		0						0.181687	0.0911292	0.059447	0	0
0.1533	制造业	0.3685	0	制造业	0.1334	2016	0.081	0.14	0.6832	1.98	0.1314	0.116411	汉口银行股份有限公司	0	26.0783	0.253945	0.448621	0.439354		0						0.129339	0.0534673	0.059447	0	0
0.1533	制造业	0.3685	0	制造业	0.1334	2017	0.078	0.11	0.706	2.14	0.128	0.112435	汉口银行股份有限公司	0	26.3619	0.273284	0.435248	0.465284		0						0.155935	0.0915353	0.0579167	0	0
0.1533	制造业	0.3685	0	制造业	0.1334	2018	0.078	0.07	0.7265	2.11	0.136	0.094515	汉口银行股份有限公司	0	26.4894	0.26636	0.4341	0.4758		0						0.142393	0.0595224	0.0579167	0	0
0.1533	制造业	0.3685	0	制造业	0.1334	2019	0.075	0.08	0.6848	1.75	0.1331	0.104281	汉口银行股份有限公司	0	26.729	0.309612	0.417	0.5	0.87	0	24.4805	0.616422	0.305426	0.009017	0.0368995	0.150628	0.0710877	0.0594927	0	0
0.0191	批发和零售业	0.2433	0	金融业	0.1159	2007	0.149	0.17	0.6565	1.95	0.1002	0.112762	江苏银行股份有限公司	0	25.9284	0.137456	0.556	0.374	0.4	0	21.2927	0.706361	0.738932	0.019808	0.0546524	0.272508	0.0976119	0.0279849	0	0
0.0191	批发和零售业	0.2434	0	金融业	0.1159	2008	0.127	0.21	0.67	1.82	0.105	0.0793	江苏银行股份有限公司	0	26.1628	0.158131	0.55	0.381	0.4	0	21.5288	0.75621	0.756354	0.013562	0.0640271	0.217213	0.0814023	0.0278349	0	0
0.0357	制造业	0.2274	0	金融业	0.1083	2009	0.1245	0.32	0.6949	1.45	0.1074	0.312	江苏银行股份有限公司	0	26.5243	0.181169	0.539	0.396	0.3	0	21.6673	0.625239	0.759936	0.035507	0.00161596	0.312	0.117793	0.0253178	0	0
0.033	制造业	0.2308	0	金融业	0.1	2010	0.127	0.21	0.6661	1.06	0.1182	0.2817	江苏银行股份有限公司	0	26.7881	0.237878	0.525	0.414	0.4	1	21.6781	0.796147	0.740701	0.008224	0.0307107	0.2817	0.112127	0.0255344	0	0
0.033	制造业	0.2308	0	金融业	0.1	2011	0.11	0.12	0.6697	0.96	0.1282	0.3047	江苏银行股份有限公司	0	26.9658	0.247276	0.513	0.424	0.4	1	21.9538	0.835035	0.797382	0.001891	0.0233932	0.3047	0.138039	0.0255344	0	0
0.033	制造业	0.2308	0	金融业	0.1	2012	0.101	0.15	0.6626	1.01	0.122	0.271983	江苏银行股份有限公司	0	27.2007	0.272288	0.5017	0.435	0.4	1	21.977	0.832925	0.732373	0.002936	0.0255829	0.271983	0.137501	0.0255344	0	0
0.034	制造业	0.236	0	金融业	0.088	2013	0.096	0.13	0.6901	1.15	0.1336	0.2743	江苏银行股份有限公司	0	27.3614	0.269515	0.492	0.447	0.3	0	22.1837	0.763641	0.86147	0.008722	0.00533225	0.2743	0.15256	0.025759	0	0
0.0337	制造业	0.2349	0	金融业	0.0876	2014	0.087	0.1	0.713	1.3	0.1406	0.245644	江苏银行股份有限公司	0	27.6686	0.142537	0.474041	0.470123	0.3	0	22.3197	0.788019	0.889443	0.004105	0.00108918	0.245644	0.124079	0.0259275	0	0
0.0337	制造业	0.2349	0	金融业	0.0876	2015	0.0853	0.15	0.7235	1.43	0.1154	0.213605	江苏银行股份有限公司	0	27.8859	0.157405	0.457018	0.486133	0.4	1	22.0306	0.744665	0.772658	0.007287	0.0226604	0.213605	0.117289	0.0259892	0	0
0.0303	制造业	0.2083	0	金融业	0.0773	2016	0.078	0.13	0.7156	1.43	0.1151	0.1435	江苏银行股份有限公司	0	28.1	0.155546	0.447348	0.499967	0.4	1	21.9483	0.731505	0.65748	-0.004083	0.0152535	0.1435	0.0855832	0.0204041	0	0
0.0303	制造业	0.2083	0	金融业	0.0773	2017	0.0715	0.07	0.7415	1.41	0.1262	0.1404	江苏银行股份有限公司	0	28.2023	0.182384	0.450157	0.502735	0.8	0	21.7921	0.517747	0.406268	0.007876	0.00662588	0.1404	0.0633632	0.0202369	0	0
0.0303	制造业	0.2139	0	金融业	0.0804	2018	0.067	0.07	0.8133	1.39	0.1255	0.1377	江苏银行股份有限公司	0	28.2864	0.148521	0.445	0.5098	1	1	21.4892	0.497086	0.651256	0.050442	0.0660939	0.1377	0.0491359	0.0211793	0	0
0	0	0.2139	1	金融业	0.0804	2019	0.061	0.09	0.8777	1.38	0.1289	0	江苏银行股份有限公司	0	28.3562	0.189204	0.444	0.513	2.95	0	21.103	0.480708	0.440257	0.056248	0.177414	0.1408	0.05472	0.0225756	0	0
0	0	0.2156	1	金融业	0.0804	2020	0.037	0.13	0.9199	1.32	0.1447	0	江苏银行股份有限公司	0	28.4803	0.679014	0.444	0.513	0.9	0	21.4106	0.439092	0.404293	0.028882	0.139256	0.1773	0.0898622	0.0216889	0	0
0.0984	批发和零售业	0.1842	0	0	0	2014	0.087	0.1	0.7288	0.96	0.1537	0.437	江苏长江商业银行股份有限公司	0	23.3157	0.142537	0.474041	0.470123		0						0.437	0.331485	0.0454446	1	0
0.0984	批发和零售业	0.1842	0	0	0	2015	0.0853	0.15	0.7601	0.99	0.1318	0.4217	江苏长江商业银行股份有限公司	0	23.5651	0.157405	0.457018	0.486133		0						0.4217	0.291559	0.0454446	1	0
0.0984	批发和零售业	0.1845	0	0	0	2016	0.078	0.13	0.8073	1.04	0.147	0.4596	江苏长江商业银行股份有限公司	0	23.7667	0.155546	0.447348	0.499967		0						0.4596	0.27482	0.0504546	1	0
0.0984	批发和零售业	0.1845	0	0	0	2017	0.0715	0.07	0.8392	0.99	0.1331	0.4108	江苏长江商业银行股份有限公司	0	23.8701	0.182384	0.450157	0.502735		0						0.4108	0.221453	0.0504546	1	0
0.0984	批发和零售业	0.1845	0	0	0	2018	0.067	0.07	0.9771	1.24	0.1253	0.4419	江苏长江商业银行股份有限公司	0	24.0362	0.148521	0.445	0.5098		0						0.4419	0.25742	0.0504546	1	0
0.0984	批发和零售业	0.1683	0	0	0	2019	0.061	0.09	0.9569	1.48	0.1236	0.5226	江苏长江商业银行股份有限公司	0	24.1318	0.189204	0.444	0.513		0						0.5226	0.327865	0.0437244	1	0
0.0984	批发和零售业	0.172	0	0	0	2020	0.037	0.13	0.956876	0.79	0.1201	0.5226	江苏长江商业银行股份有限公司	0	24.272	0.679014	0.444	0.513		0						0.313391	0.174249	0.0404051	1	0
0.0336	批发和零售业	0.1243	0	制造业	0.042	2007	0.132	0.13	0.6799	2.47	0.1814	0.249313	江西银行股份有限公司	0	24.0193	0.108461	0.517	0.319		0						0.249313	0.0953397	0.0155046	0	0
0.0336	批发和零售业	0.1243	0	制造业	0.042	2008	0.1324	0.22	0.6094	2.87	0.1641	0.211919	江西银行股份有限公司	0	24.2812	0.111203	0.527	0.309		0						0.211919	0.105302	0.0155046	0	0
0.0336	批发和零售业	0.1411	0	制造业	0.0588	2009	0.1312	0.29	0.64	1.52	0.1416	0.263792	江西银行股份有限公司	0	24.5135	0.137854	0.512	0.344		0						0.263792	0.108498	0.0173513	0	0
0.0336	批发和零售业	0.1411	0	制造业	0.0588	2010	0.14	0.27	0.5147	1.38	0.1265	0.294318	江西银行股份有限公司	0	24.8874	0.189742	0.542	0.33		0						0.294318	0.112603	0.0170055	0	0
0.0336	批发和零售业	0.1411	0	制造业	0.0588	2011	0.125	0.2	0.4706	1.28	0.1363	0.352955	江西银行股份有限公司	0	25.2015	0.210727	0.546	0.335		0						0.352955	0.156014	0.0173513	0	0
0.0336	批发和零售业	0.1411	0	制造业	0.0588	2012	0.11	0.18	0.5393	1.56	0.1594	0.365051	江西银行股份有限公司	0	25.388	0.280233	0.5362	0.3464		0						0.365051	0.165232	0.0173513	0	0
0.0336	批发和零售业	0.1411	0	制造业	0.0588	2013	0.101	0.16	0.5593	1.77	0.1344	0.361559	江西银行股份有限公司	0	25.5677	0.313257	0.535	0.351		0						0.361559	0.160574	0.0173513	0	0
0.0336	批发和零售业	0.1411	0	制造业	0.0588	2014	0.097	0.11	0.5741	1.81	0.1132	0.311391	江西银行股份有限公司	0	25.7723	0.296393	0.524857	0.368		0						0.311391	0.126865	0.0173513	0	0
0.031698	租赁和商务服务业	0.314362	0	交通运输、仓储和邮政业	0.2004	2015	0.091	0.15	0.5946	1.81	0.1424	0.1078	江西银行股份有限公司	0	26.085	0.299747	0.502971	0.391014		0						0.2354	0.0944123	0.0541878	0	0
0.031698	租赁和商务服务业	0.314362	0	交通运输、仓储和邮政业	0.2004	2016	0.09	0.16	0.5649	1.68	0.1194	0.0701	江西银行股份有限公司	0	26.4718	0.292405	0.477298	0.419749	1.5	0	23.5271	0.650102	0.310422	0.00937	0.155781	0.1047	0.0527025	0.0541878	0	0
0.031698	租赁和商务服务业	0.319305	0	交通运输、仓储和邮政业	0.200405	2017	0.088	0.12	0.5304	1.64	0.1288	0.074	江西银行股份有限公司	0	26.6368	0.371318	0.481247	0.427019	1.5	0	23.5613	0.661202	0.352782	0.006545	0.0620291	0.0923	0.0293088	0.0571359	0	0
0.031698	租赁和商务服务业	0.319305	0	交通运输、仓储和邮政业	0.200405	2018	0.087	0.08	0.6546	1.91	0.136	0.0879762	江西银行股份有限公司	0	26.7613	0.396434	0.4662	0.4484	1.5	0	23.3664	0.577237	0.457957	0.009812	0.0649484	0.117302	0.0414511	0.0571359	0	0
0.031698	租赁和商务服务业	0.319305	0	交通运输、仓储和邮政业	0.200405	2019	0.08	0.11	0.7381	2.26	0.1263	0.123799	江西银行股份有限公司	0	26.846	0.502357	0.442	0.475	0.2	0	24.1518	0.67649	0.348568	0.05491	0.185217	0.123799	0.0397733	0.0571359	0	0
0.031698	租赁和商务服务业	0.319305	0	交通运输、仓储和邮政业	0.200405	2020	0.038	0.12	0.7075	1.73	0.1289	0.170082	江西银行股份有限公司	0	26.8516	1.83956	0.442	0.475	0.5	0	21.5618	0.368997	0.68942	0.020627	0.0427431	0.170082	0.0485033	0.0571359	0	0
0.0763	房地产业	0.2377	0	建筑业	0.0979	2009	0.1003	0.26	0.6087	1.11	0.144	0.161289	沧州银行股份有限公司	0	23.5704	0.108839	0.52	0.352		0						0.29032	0.128708	0.0330205	0	0
0.0717	房地产业	0.1518	0	建筑业	0.092	2010	0.122	0.17	0.5681	0.71	0.1313	0.182558	沧州银行股份有限公司	0	23.8705	0.113159	0.525	0.349		0						0.312956	0.155688	0.0318797	0	1
0.0604	房地产业	0.1278	0	建筑业	0.0775	2011	0.113	0.13	0.5758	0.56	0.1546	0.134144	沧州银行股份有限公司	0	24.0531	0.102856	0.535	0.346		0						0.37419	0.187365	0.0225932	0	1
0.0604	房地产业	0.1278	0	建筑业	0.0775	2012	0.096	0.15	0.6139	0.46	0.1564	0.10379	沧州银行股份有限公司	0	24.2704	0.0970423	0.5269	0.3531		0						0.371459	0.190095	0.0225932	0	1
0.0604	房地产业	0.1278	0	建筑业	0.0775	2013	0.082	0.15	0.57	0.47	0.1385	0.0783369	沧州银行股份有限公司	0	24.5735	0.0922443	0.522	0.355		0						0.352516	0.168358	0.0225932	0	1
0.0604	房地产业	0.1278	0	建筑业	0.0775	2014	0.065	0.11	0.5886	0.55	0.1374	0.101445	沧州银行股份有限公司	0	24.7861	0.0618976	0.510274	0.37255		0						0.328823	0.153886	0.0225932	0	1
0.0509	房地产业	0.1015	0	建筑业	0.0603	2015	0.068	0.12	0.5326	1.42	0.1146	0.102454	沧州银行股份有限公司	0	25.1487	0.070405	0.482682	0.401924		0						0.332282	0.154003	0.0166586	0	1
0.0729	房地产业	0.2288	0	建筑业	0.0915	2016	0.068	0.14	0.532	1.78	0.1561	0.133842	沧州银行股份有限公司	0	25.441	0.0676604	0.475732	0.415358	2.5	0	21.9545	0.374951	0.535273	0.161609	0.136947	0.313693	0.144831	0.0262112	0	0
0.0693	房地产业	0.1586	0	建筑业	0.0954	2017	0.066	0.08	0.5925	1.75	0.1487	0.209314	沧州银行股份有限公司	0	25.5441	0.0819871	0.465841	0.442145	2.5	0	22.6767	0.444787	0.517595	0.12279	0.144885	0.289819	0.173052	0.0266356	0	1
0.0794	制造业	0.2441	0	建筑业	0.0954	2018	0.065	0.1	0.5929	2.37	0.143	0.305707	沧州银行股份有限公司	0	25.719	0.110938	0.4454	0.4619	2.5	0	22.9088	0.48248	0.366614	0.113623	0.0630237	0.305707	0.17157	0.0289457	0	0
0.0794	制造业	0.2441	0	建筑业	0.0954	2019	0.068	0.11	0.6365	2.27	0.1394	0.302254	沧州银行股份有限公司	0	25.7999	0.112416	0.387	0.513	2.5	0	22.9367	0.489946	0.326264	0.080973	0.0454388	0.302254	0.193049	0.0289457	0	0
0.0794	制造业	0.2441	0	建筑业	0.0954	2020	0.039	0.11	0.592489	0.47	0.1373	0.302254	沧州银行股份有限公司	0	25.8677	0.425073	0.387	0.513	4	0	22.9914	0.516123	0.839362	0.021589	0.00037197	0.489075	0.438629	0.0289457	0	0
0.0368	住宿和餐饮业	0.428	0	电力、热力、燃气及水生产和供应业	0.196	2008	0.101	0.23	0.5699	2.93	0.1082	0.00813631	河北银行股份有限公司	0	24.4742	0.09195	0.542	0.332		0						0.132215	0.0291952	0.0854737	0	0
0.0281	租赁和商务服务业	0.4124	0	电力、热力、燃气及水生产和供应业	0.196	2009	0.1003	0.26	0.522	1.02	0.1393	0.050202	河北银行股份有限公司	0	24.7278	0.108839	0.52	0.352		0						0.2376	0.0756078	0.0843737	0	0
0.0281	租赁和商务服务业	0.4124	0	电力、热力、燃气及水生产和供应业	0.196	2010	0.122	0.17	0.4844	0.67	0.1315	0.057212	河北银行股份有限公司	0	25.0518	0.113159	0.525	0.349		0						0.3192	0.145038	0.0832187	0	0
0.0281	租赁和商务服务业	0.4124	0	电力、热力、燃气及水生产和供应业	0.196	2011	0.113	0.13	0.5295	0.8	0.1219	0.06121	河北银行股份有限公司	0	25.3933	0.102856	0.535	0.346		0						0.3185	0.124644	0.0832187	0	0
0.025	租赁和商务服务业	0.3937	0	电力、热力、燃气及水生产和供应业	0.1898	2012	0.096	0.15	0.5512	0.62	0.1295	0.061921	河北银行股份有限公司	0	25.5282	0.0970423	0.5269	0.3531		0						0.3288	0.130672	0.0763527	0	0
0.025	租赁和商务服务业	0.3937	0	电力、热力、燃气及水生产和供应业	0.1898	2013	0.082	0.15	0.5341	0.68	0.1209	0.0263	河北银行股份有限公司	0	25.75	0.0922443	0.522	0.355		0						0.2777	0.133672	0.0763527	0	0
0.0256	租赁和商务服务业	0.3959	0	电力、热力、燃气及水生产和供应业	0.1902	2014	0.065	0.11	0.5401	1.16	0.1263	0.080691	河北银行股份有限公司	0	25.9282	0.0618976	0.510274	0.37255		0						0.215053	0.0776987	0.0769029	0	0
0.0529	租赁和商务服务业	0.3786	0	电力、热力、燃气及水生产和供应业	0.1902	2015	0.068	0.12	0.6127	1.38	0.1193	0.056724	河北银行股份有限公司	0	26.1288	0.070405	0.482682	0.401924		0						0.162703	0.0699188	0.072877	0	0
0.0529	租赁和商务服务业	0.3786	0	电力、热力、燃气及水生产和供应业	0.1902	2016	0.068	0.14	0.6653	1.49	0.1262	0.081347	河北银行股份有限公司	0	26.4612	0.0676604	0.475732	0.415358		0						0.1462	0.0534638	0.072877	0	0
0.0529	租赁和商务服务业	0.3632	0	电力、热力、燃气及水生产和供应业	0.1902	2017	0.066	0.08	0.7866	1.61	0.1327	0.1372	河北银行股份有限公司	0	26.5426	0.0819871	0.465841	0.442145		0						0.1372	0.045009	0.067775	0	0
0.0529	租赁和商务服务业	0.3632	0	电力、热力、燃气及水生产和供应业	0.1902	2018	0.065	0.1	0.8027	2.53	0.1434	0.0769	河北银行股份有限公司	0	26.5588	0.110938	0.4454	0.4619	0.4	0	24.3713	0.608335	0.287219	0.015604	0.0445843	0.090813	0.0343026	0.067775	0	0
0.0839	房地产业	0.2721	0	电力、热力、燃气及水生产和供应业	0.1902	2019	0.068	0.11	0.8746	1.84	0.1398	0.064879	河北银行股份有限公司	0	26.6298	0.112416	0.387	0.513		0						0.11472	0.035202	0.064667	0	1
0.0839	房地产业	0.2721	0	电力、热力、燃气及水生产和供应业	0.1902	2020	0.039	0.11	0.61268	0.8	0.1155	0.057375	河北银行股份有限公司	0	26.7039	0.425073	0.387	0.513	5.95	0	26.2456	0.833929	0.107262	-0.034353	0.0608573	0.172	0.04708	0.064667	0	1
0.0712	制造业	0.0726	1	0	0	2008	0.13	0.17	0.6098	3.44	0.1168	0.345212	泉州银行股份有限公司	0	23.0839	0.241947	0.5	0.393		0						0.345212	0.148255	0.0508957	0	1
0.0712	制造业	0.0726	1	0	0	2009	0.1231	0.24	0.6886	1.97	0.1088	0.342378	泉州银行股份有限公司	0	23.1694	0.242879	0.491	0.413		0						0.342378	0.148172	0.0508957	0	1
0.0712	制造业	0.0726	1	0	0	2010	0.139	0.24	0.6528	0.83	0.1555	0.3842	泉州银行股份有限公司	0	23.4736	0.260906	0.51	0.397		0						0.3842	0.232632	0.0508957	0	1
0.0712	制造业	0.0726	1	0	0	2011	0.123	0.15	0.6294	0.74	0.1442	0.4339	泉州银行股份有限公司	0	23.6978	0.264752	0.516	0.392		0						0.4339	0.261313	0.0508957	0	1
0.0995	金融业	0.2286	1	0	0	2012	0.114	0.16	0.5853	0.82	0.1217	0.00288986	泉州银行股份有限公司	0	24.1764	0.27934	0.5171	0.3927		0						0.462378	0.273779	0.0650391	0	1
0.0995	金融业	0.2286	1	0	0	2013	0.11	0.15	0.5159	0.92	0.1265	0.0119	泉州银行股份有限公司	0	24.4924	0.311201	0.52	0.391		0						0.4702	0.286976	0.0650391	0	1
0.0814	房地产业	0.1985	1	0	0	2014	0.099	0.1	0.487	1.1	0.1111	0.0449	泉州银行股份有限公司	0	24.8305	0.218064	0.520265	0.39598		0						0.4581	0.273598	0.0453963	0	1
0.0814	房地产业	0.1985	1	0	0	2015	0.09	0.16	0.5859	1.55	0.1063	0.068711	泉州银行股份有限公司	0	25.0245	0.26715	0.502883	0.415588		0						0.4446	0.264554	0.0453963	0	1
0.0814	房地产业	0.1985	1	0	0	2016	0.084	0.1	0.5892	1.74	0.117	0.1459	泉州银行股份有限公司	0	25.2292	0.273549	0.489177	0.428797		0						0.3616	0.202353	0.0453963	0	1
0.0814	房地产业	0.1985	1	0	0	2017	0.081	0.09	0.6099	1.72	0.1282	0.0595	泉州银行股份有限公司	0	25.3421	0.28999	0.477107	0.454062		0						0.3039	0.167661	0.0443999	0	1
0.0895	房地产业	0.2247	1	0	0	2018	0.083	0.04	0.6806	1.81	0.125	0.0701	泉州银行股份有限公司	0	25.3461	0.265239	0.4813	0.4522	4	1	24.5912	0.72299	0.88916	0.015939	0.00066028	0.2656	0.132434	0.0534853	0	1
0.0895	房地产业	0.228	1	0	0	2019	0.076	0.09	0.6434	1.74	0.1262	0.1246	泉州银行股份有限公司	0	25.396	0.269555	0.485	0.453	4	1	24.4598	0.659761	0.866111	0.023791	0.0005037	0.2132	0.101214	0.05398	0	1
0.126	房地产业	0.2254	1	0	0.0286	2020	0.033	0.13	0.585264	0.82	0.1217	0.0951	泉州银行股份有限公司	0	25.5823	0.858961	0.485	0.453	4	1	24.3564	0.626782	0.851342	0.013823	0.00111289	0.1994	0.0856976	0.055917	0	1
0.0988	制造业	0.3232	0	建筑业	0.075	2010	0.123	0.18	0.5861	1.14	0.1379	0.342765	泰安银行股份有限公司	0	23.6001	0.13578	0.542	0.366		0						0.342765	0.192564	0.103662	0	1
0.0988	制造业	0.3232	0	建筑业	0.075	2011	0.109	0.13	0.6561	1.98	0.1367	0.31196	泰安银行股份有限公司	0	23.7501	0.139221	0.529	0.383		0						0.31196	0.166516	0.103662	0	1
0.0988	制造业	0.3232	0	建筑业	0.075	2012	0.098	0.18	0.5769	1.8	0.1288	0.321457	泰安银行股份有限公司	0	23.9156	0.139529	0.5146	0.3998		0						0.321457	0.172786	0.103662	0	1
0.1046	批发和零售业	-3.553e-17	0	建筑业	0.1046	2013	0.096	0.14	0.5665	2.76	0.1416	0.221208	泰安银行股份有限公司	0	24.0625	0.140495	0.501	0.412		0						0.355513	0.18262	0.0795163	0	1
0.0999	批发和零售业	-3.553e-17	0	建筑业	0.0999	2014	0.087	0.09	0.5122	2.52	0.107	0.205185	泰安银行股份有限公司	0	24.3029	0.0867137	0.484431	0.434824		0						0.417445	0.228909	0.0747084	0	1
0.0999	批发和零售业	-3.553e-17	0	建筑业	0.0999	2015	0.0795	0.11	0.5248	2.29	0.1205	0.0944	泰安银行股份有限公司	0	24.6888	0.104244	0.468013	0.452957		0						0.3746	0.163592	0.0747084	0	1
0.0999	批发和零售业	-3.553e-17	0	建筑业	0.0999	2016	0.076	0.12	0.5213	1.94	0.1193	0.103	泰安银行股份有限公司	0	24.8665	0.123839	0.46077	0.466769		0						0.3135	0.130553	0.0747084	0	1
0.0499	批发和零售业	0.2997	0	建筑业	0.0999	2017	0.0736	0.06	0.537	2.06	0.1138	0.165	泰安银行股份有限公司	0	24.7104	0.167585	0.453545	0.47992		0						0.28	0.130156	0.0444946	0	0
0.1022	批发和零售业	0.35	0	建筑业	0.2	2018	0.064	0.06	0.5698	4.69	0.1101	0.0812	泰安银行股份有限公司	0	24.7085	0.230116	0.4399	0.4953		0						0.26	0.0924822	0.110778	0	0
0.1022	批发和零售业	0.3659	0	建筑业	0.2	2019	0.055	0.09	0.6285	1.91	0.1336	0.1394	泰安银行股份有限公司	0	24.9089	0.283916	0.398	0.53		0						0.2129	0.0862008	0.115801	0	0
0.1022	批发和零售业	0.5657	0	建筑业	0.2	2020	0.036	0.13	0.586074	4.69	0.1254	0.2158	泰安银行股份有限公司	0	25.1261	0.993285	0.398	0.53		0						0.2366	0.150956	0.136124	0	0
0.1656	建筑业	0.3799	0	制造业	0.1988	2012	0.126	0.19	0.563	0.11	0.1624	0.0959612	泸州银行股份有限公司	0	23.136	0.292731	0.5166	0.3453		0						0.150796	0.0646324	0.138644	0	0
0.1656	建筑业	0.3799	0	制造业	0.1988	2013	0.1	0.16	0.5167	0.09	0.1407	0.0432883	泸州银行股份有限公司	0	23.4353	0.313325	0.517	0.352		0						0.131468	0.0403152	0.138644	0	0
0.1656	建筑业	0.3799	0	制造业	0.1988	2014	0.085	0.12	0.5271	0.32	0.1201	0.0380789	泸州银行股份有限公司	0	23.8513	0.280905	0.48928	0.386983		0						0.119489	0.0386986	0.138638	0	0
0.1656	建筑业	0.1988	0	制造业	0.1988	2015	0.079	0.11	0.515	0.3	0.1896	0.0475365	泸州银行股份有限公司	0	24.1724	0.300318	0.440822	0.436817		0						0.10013	0.0315835	0.122504	0	1
0.1656	建筑业	0.1988	0	制造业	0.1988	2016	0.078	0.11	0.463	0.35	0.1389	0.111401	泸州银行股份有限公司	0	24.6953	0.337825	0.408353	0.47234		0						0.146214	0.0633854	0.123664	0	1
0.1656	建筑业	0.1988	0	制造业	0.1988	2017	0.081	0.09	0.4457	0.99	0.1369	0.0979313	泸州银行股份有限公司	0	24.9842	0.378354	0.387454	0.497286		0						0.154628	0.0543615	0.120612	0	1
0.1656	建筑业	0.1988	0	制造业	0.1988	2018	0.08	0.06	0.5849	0.8	0.1329	0.141182	泸州银行股份有限公司	0	25.1367	0.415963	0.3767	0.514		0						0.224607	0.104269	0.120612	0	1
0.1656	建筑业	0.1988	0	制造业	0.1988	2019	0.075	0.07	0.7289	0.94	0.1209	0.168245	泸州银行股份有限公司	0	25.2416	0.433053	0.373	0.524		0						0.314057	0.154251	0.120612	0	1
0.1656	建筑业	0.1988	0	制造业	0.1988	2020	0.038	0.1	0.7057	1.83	0.1387	0.144896	泸州银行股份有限公司	0	25.5014	1.57846	0.373	0.524		0						0.303271	0.133866	0.120612	0	1
0.0436	房地产业	0.3295	1	电力、热力、燃气及水生产和供应业	0.0969	2009	0.1092	0.26	0.619	1.21	0.1317	0.0859	洛阳银行股份有限公司	0	24.1492	0.096815	0.565	0.293		0						0.3204	0.135058	0.0607303	0	0
0.1189	建筑业	0.2961	0	电力、热力、燃气及水生产和供应业	0.1249	2010	0.125	0.21	0.6	0.82	0.1428	0.0601	洛阳银行股份有限公司	0	24.493	0.101817	0.573	0.286		0						0.4877	0.43401	0.0736761	0	0
0.1189	建筑业	0.2961	0	电力、热力、燃气及水生产和供应业	0.1249	2011	0.119	0.15	0.6487	0.54	0.1227	0.0686	洛阳银行股份有限公司	0	24.8536	0.0907058	0.573	0.297		0						0.3678	0.168089	0.0736761	0	0
0.0909	建筑业	0.2667	0	电力、热力、燃气及水生产和供应业	0.0955	2012	0.101	0.19	0.6894	0.56	0.1556	0.0284	洛阳银行股份有限公司	0	25.1297	0.0909717	0.5633	0.3094		0						0.2521	0.0974378	0.0647548	0	0
0.0909	建筑业	0.2667	0	电力、热力、燃气及水生产和供应业	0.0955	2013	0.09	0.18	0.6789	0.57	0.1318	0.0645	洛阳银行股份有限公司	0	25.3054	0.131868	0.554	0.32		0						0.2682	0.112603	0.0647548	0	0
0.0909	建筑业	0.2667	0	电力、热力、燃气及水生产和供应业	0.0955	2014	0.089	0.12	0.6002	0.82	0.1228	0.0686	洛阳银行股份有限公司	0	25.4877	0.0825857	0.509944	0.370988		0						0.2537	0.114697	0.0647548	0	0
0.0755	建筑业	0.2504	0	电力、热力、燃气及水生产和供应业	0.0792	2015	0.083	0.15	0.5755	1.37	0.1554	0.0686	洛阳银行股份有限公司	0	25.8395	0.092546	0.484225	0.40201		0						0.2203	0.0946098	0.0569251	0	0
0.0755	房地产业	0.2504	0	电力、热力、燃气及水生产和供应业	0.0792	2016	0.0814	0.14	0.7253	1.52	0.1289	0.0697	洛阳银行股份有限公司	0	26.0353	0.0946511	0.476278	0.417816		0						0.2221	0.0812495	0.0540127	0	0
0.0755	房地产业	0.2504	0	电力、热力、燃气及水生产和供应业	0.0792	2017	0.078	0.09	0.7428	1.57	0.1487	0.0915	洛阳银行股份有限公司	0	26.1691	0.0945821	0.473719	0.433374		0						0.2071	0.0691777	0.0536581	0	0
0.0755	房地产业	0.224	0	金融业	0.0445	2018	0.076	0.08	0.6605	2.78	0.1477	0.0915	洛阳银行股份有限公司	0	26.2583	0.0841178	0.4585	0.4522		0						0.2109	0.0655408	0.0493657	0	1
0.0755	房地产业	0.224	0	金融业	0.0445	2019	0.07	0.09	0.6977	2.08	0.147	0.0563	洛阳银行股份有限公司	0	26.3363	0.0829924	0.435	0.48		0						0.1825	0.0560425	0.0493657	0	1
0.0755	房地产业	0.224	0	金融业	0.0445	2020	0.013	0.1	0.708695	1.57	0.1554	0.0915	洛阳银行股份有限公司	0	26.3434	0.106443	0.435	0.48		0						0.1561	0.0493121	0.0493657	0	1
0.1841	金融业	0.2649	0	0	0	2013	0.096	0.14	0.7017	0.8	0.142	0.00054471	济宁银行股份有限公司	0	24.1356	0.140495	0.501	0.412		0						0.4129	0.301736	0.0798527	0	1
0.1841	金融业	0.2649	0	0	0	2014	0.087	0.09	0.7348	1.93	0.1457	0.00047138	济宁银行股份有限公司	0	24.2554	0.0867137	0.484431	0.434824		0						0.3613	0.285729	0.0797559	0	1
0.1841	金融业	0.2242	0	0	0	2015	0.0795	0.11	0.717	2.67	0.1305	0.0089355	济宁银行股份有限公司	0	24.5406	0.104244	0.468013	0.452957		0						0.3995	0.337671	0.0743138	0	1
0.1841	金融业	0.2242	0	0	0	2016	0.076	0.12	0.6675	1.72	0.1131	0.0102624	济宁银行股份有限公司	0	24.7659	0.123839	0.46077	0.466769		0						0.3819	0.287309	0.0743138	0	1
0.1841	金融业	0.2242	0	0	0	2017	0.0736	0.06	0.6077	1.76	0.1315	0.0142182	济宁银行股份有限公司	0	24.9059	0.167585	0.453545	0.47992	4	0	24.7664	0.546976	0.352504	0.034397	0.172351	0.0678597		0.0743138	0	1
0.1668	金融业	0.262	0	建筑业	0.0942	2018	0.064	0.06	0.7314	1.89	0.1202	0.0130422	济宁银行股份有限公司	0	25.134	0.230116	0.4399	0.4953	4	0	24.9986	0.594951	0.372889	0.032524	0.118714	0.2202	0.0854308	0.0695647	0	1
0.1292	金融业	0.4183	0	建筑业	0.1292	2019	0.055	0.09	0.7197	1.56	0.1409	0.00408725	济宁银行股份有限公司	0	25.3552	0.283916	0.398	0.53	4	0	24.9651	0.565833	0.280086	0.013025	0.0766083	0.4411	0.242529	0.0636032	0	0
0.131	金融业	0.4189	0	建筑业	0.1276	2020	0.036	0.13	0.62466	1.93	0.1315	0.00408725	济宁银行股份有限公司	0	25.5425	0.993285	0.398	0.53		0						0.3112	0.14466	0.0637417	0	0
0.0435	批发和零售业	0.1225	1	0	0	2016	0.0755	0.1	0.773	1.52	0.1263	0.3042	浙江民泰商业银行股份有限公司	0	25.5581	0.273425	0.44855	0.50986		0						0.3461	0.40177	0.0197207	0	1
0.044	建筑业	0.1267	1	0	0	2017	0.0776	0.08	0.8223	1.57	0.1283	0.1191	浙江民泰商业银行股份有限公司	0	25.6241	0.212242	0.429454	0.533189		0						0.3461	0.401815	0.0207024	0	0
0.0495	制造业	0.1236	1	0	0	2018	0.071	0.09	0.8332	2.41	0.1163	0.2286	浙江民泰商业银行股份有限公司	0	25.6598	0.218113	0.4183	0.5467		0						0.4227	0.46807	0.0203523	0	1
0.0495	制造业	0.1231	0	0	0	2019	0.068	0.13	0.8359	1.68	0.1145	0.218792	浙江民泰商业银行股份有限公司	0	25.7811	0.33643	0.426	0.54		0						0.281304	0.140722	0.0195974	0	1
0.0434	制造业	0.1187	0	0	0	2020	0.036	0.16	0.731384	0.75	0.1163	0.2834	浙江民泰商业银行股份有限公司	0	25.9402	1.16876	0.426	0.54		0						0.3461	0.473119	0.0172135	0	1
0.09	制造业	0.4417	1	制造业	0.09	2007	0.1467	0.16	0.686	0.6	0.1103	0.4049	浙江泰隆商业银行股份有限公司	1	23.199	0.225512	0.54	0.407		0						0.4049	0.246164	0.0986605	0	0
0.0786	批发和零售业	0.4045	1	制造业	0.0675	2008	0.1005	0.22	0.6188	0.79	0.1189	0.302	浙江泰隆商业银行股份有限公司	0	23.6189	0.235469	0.539	0.41		0						0.4371	0.304036	0.108712	0	0
0.07855	批发和零售业	0.32948	1	金融业	0.2	2009	0.0894	0.27	0.6596	0.7	0.1312	0.3212	浙江泰隆商业银行股份有限公司	0	23.9909	0.273084	0.518	0.431		0						0.4489	0.322327	0.0866071	0	0
0.07855	批发和零售业	0.32948	1	金融业	0.2	2010	0.119	0.21	0.6502	0.44	0.1137	0.2779	浙江泰隆商业银行股份有限公司	0	24.3267	0.293024	0.516	0.435		0						0.3343	0.210434	0.0866071	0	0
0.07855	批发和零售业	0.3247	1	金融业	0.19522	2011	0.09	0.12	0.7133	0.51	0.1221	0.3012	浙江泰隆商业银行股份有限公司	0	24.5909	0.312322	0.512	0.439		0						0.3142	0.199716	0.0851232	0	0
0.07855	批发和零售业	0.3247	1	金融业	0.19522	2012	0.08	0.1	0.7168	0.8	0.1145	0.3505	浙江泰隆商业银行股份有限公司	0	24.7961	0.346435	0.4995	0.4524		0						0.3505	0.230233	0.0851232	0	0
0.07855	批发和零售业	0.4033	1	金融业	0.19522	2013	0.082	0.11	0.6134	0.95	0.1157	0.3501	浙江泰隆商业银行股份有限公司	0	25.0759	0.38928	0.491	0.461		0						0.3501	0.240378	0.0851312	0	0
0.07855	批发和零售业	0.3247	1	金融业	0.19522	2014	0.076	0.07	0.7174	0.93	0.1265	0.2586	浙江泰隆商业银行股份有限公司	0	25.1875	0.195181	0.477312	0.47845		0						0.3207	0.1811	0.0851232	0	0
0.07855	批发和零售业	0.3247	1	金融业	0.19522	2015	0.0796	0.14	0.7362	1.23	0.1207	0.2804	浙江泰隆商业银行股份有限公司	0	25.412	0.26749	0.459624	0.497637		0						0.3025	0.182844	0.0851232	0	0
0.07855	批发和零售业	0.3247	1	金融业	0.19522	2016	0.0755	0.1	0.9061	1.3	0.1185	0.3092	浙江泰隆商业银行股份有限公司	0	25.5179	0.273425	0.44855	0.50986		0						0.3092	0.19695	0.0851232	0	0
0.07855	批发和零售业	0.4033	1	金融业	0.19522	2017	0.0776	0.08	0.816	1.28	0.1364	0.305185	浙江泰隆商业银行股份有限公司	0	25.6879	0.212242	0.429454	0.533189		0						0.305185	0.185381	0.0849645	0	0
0.07855	批发和零售业	0.4033	1	金融业	0.19522	2018	0.071	0.09	0.9779	1.16	0.152	0.2929	浙江泰隆商业银行股份有限公司	0	25.8506	0.218113	0.4183	0.5467		0						0.2929	0.17696	0.0852768	0	0
0.07855	批发和零售业	0.4033	1	金融业	0.19522	2019	0.068	0.13	0.9649	1.1	0.1554	0.3159	浙江泰隆商业银行股份有限公司	0	26.0597	0.33643	0.426	0.54		0						0.3159	0.200446	0.0852768	0	0
0.07855	批发和零售业	0.4033	1	金融业	0.19522	2020	0.036	0.16	0.78295	0.95	0.1364	0.3256	浙江泰隆商业银行股份有限公司	0	26.2765	1.16876	0.426	0.54		0						0.3256	0.213661	0.0852768	0	0
0.0878	房地产业	0.0943	0	0	0	2008	0.1005	0.22	0.7377	0.78	0.1059	0.00306192	浙江稠州商业银行股份有限公司	0	23.6565	0.235469	0.539	0.41		0						0.314941	0.138496	0.022053	1	0
0.0673	房地产业	0.1635	0	0	0	2009	0.0894	0.27	0.7308	0.5	0.1303	0.0659	浙江稠州商业银行股份有限公司	0	24.2046	0.273084	0.518	0.431		0						0.3901	0.27071	0.0153363	0	0
0.0766	制造业	0.1079	0	0	0	2010	0.119	0.21	0.7173	0.4	0.1535	0.474858	浙江稠州商业银行股份有限公司	0	24.6836	0.293024	0.516	0.435		0						0.474858	0.326401	0.0193162	1	0
0.0924	交通运输、仓储和邮政业	0.062	0	0	0	2012	0.08	0.1	0.7362	1.06	0.1232	0.0136	浙江稠州商业银行股份有限公司	0	25.1834	0.346435	0.4995	0.4524		0						0.4984	0.355675	0.0289577	0	0
0.0847	批发和零售业	0.1614	0	0	0	2013	0.082	0.11	0.748	0.99	0.1202	0.2301	浙江稠州商业银行股份有限公司	0	25.3972	0.38928	0.491	0.461		0						0.4145	0.247849	0.0305873	1	0
0.0807	交通运输、仓储和邮政业	0.0541	0	0	0	2014	0.076	0.07	0.7145	1	0.1227	0.0185	浙江稠州商业银行股份有限公司	0	25.5307	0.195181	0.477312	0.47845		0						0.3748	0.201907	0.0275441	0	0
0.0807	交通运输、仓储和邮政业	0.0541	0	0	0	2015	0.0796	0.14	0.7274	1.19	0.1283	0.0146	浙江稠州商业银行股份有限公司	0	25.614	0.26749	0.459624	0.497637		0						0.3422	0.151084	0.0294093	0	0
0.0807	交通运输、仓储和邮政业	0.0541	0	0	0	2016	0.0755	0.1	0.7015	1.25	0.1177	0.0154	浙江稠州商业银行股份有限公司	0	25.7985	0.273425	0.44855	0.50986		0						0.2828	0.147709	0.0307186	0	0
0.0706	交通运输、仓储和邮政业	0.0448	0	0	0	2017	0.0776	0.08	0.7081	1.39	0.1241	0.0211	浙江稠州商业银行股份有限公司	0	25.98	0.212242	0.429454	0.533189	5	0	23.8321	0.658126	0.564313	0.048367	0.0360818	0.2556	0.0850135	0.0235333	0	0
0.0706	交通运输、仓储和邮政业	0.0448	0	0	0	2018	0.071	0.09	0.7209	1.65	0.1283	0.0154	浙江稠州商业银行股份有限公司	0	26.0841	0.218113	0.4183	0.5467	5	0	24.0112	0.685607	0.620798	0.040316	0.034953	0.2448	0.115069	0.0235333	0	0
0.0706	交通运输、仓储和邮政业	0.0482	0	0	0	2019	0.068	0.13	0.7118	1.52	0.1329	0.013	浙江稠州商业银行股份有限公司	0	26.1797	0.33643	0.426	0.54	0.9	0	24.3527	0.853442	0.905804	0.015535	0.00035932	0.1788	0.0527399	0.0247609	0	0
0.0706	交通运输、仓储和邮政业	0.0482	0	0	0	2020	0.036	0.16	0.7064	1.47	0.1404	0.0209	浙江稠州商业银行股份有限公司	0	26.3262	1.16876	0.426	0.54	4.5	0	24.3564	0.626782	0.851342	0.013823	0.00111289	0.3443	0.160055	0.0247609	0	0
0.12	批发和零售业	0.17	0	金融业	0.17	2016	0.075	0.19	0.687	0	0.1956	0.167096	海南银行股份有限公司	0	24.1605	0.281111	0.223515	0.54251		0						0.424167	0.226406	0.0982	0	1
0.12	批发和零售业	0.17	0	金融业	0.17	2017	0.07	0.11	0.4969	0.02	0.1641	0.123399	海南银行股份有限公司	0	24.5221	0.310048	0.22327	0.56097	4	0	23.4853	0.360029	0.360741	0.026698	0.00824276	0.246797	0.109713	0.0966	0	1
0.12	批发和零售业	0.17	0	金融业	0.17	2018	0.058	-0.05	0.6376	0.36	0.1579	0.114052	海南银行股份有限公司	0	24.3435	0.285153	0.2268	0.5663	4	0	23.2809	0.575683	0.32042	-0.382338	0.0666959	0.306514	0.128058	0.0982	0	1
0.12	批发和零售业	0.17	0	金融业	0.17	2019	0.058	0.01	0.6914	0.98	0.1437	0.0687301	海南银行股份有限公司	0	24.7062	0.418502	0.207	0.59	4	0	23.2785	0.51905	0.265621	0.02837	0.0181608	0.2291	0.0811806	0.0982	0	1
0.0514	制造业	0.1403	0	租赁和商务服务业	0.0586	2007	0.1467	0.16	0.7213	0.75	0.0866	0.19834	温州银行股份有限公司	0	24.1272	0.225512	0.54	0.407		0						0.19834	0.0447538	0.0282141	0	0
0.0514	制造业	0.1403	0	租赁和商务服务业	0.0586	2008	0.1005	0.22	0.7296	1.45	0.106	0.5104	温州银行股份有限公司	0	24.2538	0.235469	0.539	0.41		0						0.5104	0.291396	0.020258	0	0
0.0725	房地产业	0.2128	0	租赁和商务服务业	0.0817	2009	0.0894	0.27	0.7205	0.89	0.116	0.064	温州银行股份有限公司	0	24.4373	0.273084	0.518	0.431		0						0.4646	0.279418	0.0326468	0	0
0.0639	房地产业	0.2117	0	租赁和商务服务业	0.0517	2010	0.119	0.21	0.6842	0.87	0.1267	0.0807	温州银行股份有限公司	0	24.6623	0.293024	0.516	0.435		0						0.4999	0.308154	0.0319935	0	0
0.0639	房地产业	0.2117	0	租赁和商务服务业	0.0517	2011	0.09	0.12	0.6786	0.99	0.1155	0.1164	温州银行股份有限公司	0	24.9076	0.312322	0.512	0.439		0						0.5018	0.316196	0.0319935	0	0
0.0733	房地产业	0.1486	0	租赁和商务服务业	0.0451	2012	0.08	0.1	0.7091	1.35	0.1161	0.0718	温州银行股份有限公司	0	25.1461	0.346435	0.4995	0.4524		0						0.4674	0.329934	0.0342328	0	0
0.0743	房地产业	0.2219	0	租赁和商务服务业	0.0451	2013	0.082	0.11	0.7144	1.24	0.1134	0.0462	温州银行股份有限公司	0	25.3682	0.38928	0.491	0.461		0						0.4486	0.295338	0.0342328	0	0
0.0743	房地产业	0.2219	0	租赁和商务服务业	0.0451	2014	0.076	0.07	0.7092	1.23	0.1129	0.0581	温州银行股份有限公司	0	25.5618	0.195181	0.477312	0.47845		0						0.4408	0.246271	0.0342328	0	0
0.1396	制造业	0.1326	0	建筑业	0.0798	2015	0.0796	0.14	0.6553	1.23	0.1194	0.5245	温州银行股份有限公司	0	25.7736	0.26749	0.459624	0.497637		0						0.5245	0.428804	0.0425427	1	0
0.1361	制造业	0.1293	0	建筑业	0.0778	2016	0.0755	0.1	0.6566	1.45	0.1163	0.5239	温州银行股份有限公司	0	26.0283	0.273425	0.44855	0.50986		0						0.5239	0.303257	0.0414487	1	0
0.1815	制造业	0.1413	0	建筑业	0.081	2017	0.0776	0.08	0.6331	1.44	0.115	0.2808	温州银行股份有限公司	0	26.1354	0.212242	0.429454	0.533189		0						0.2808	0.222209	0.0567073	1	0
0.1815	房地产业	0.1413	0	建筑业	0.081	2018	0.071	0.09	0.7434	1.72	0.1185	0.0841	温州银行股份有限公司	0	26.1517	0.218113	0.4183	0.5467		0						0.2418	0.106803	0.0567073	1	0
0.1815	房地产业	0.1413	0	建筑业	0.081	2019	0.068	0.13	0.7305	1.78	0.1117	0.106586	温州银行股份有限公司	0	26.1634	0.33643	0.426	0.54	1.425	1	24.3527	0.853442	0.905804	0.015535	0.00035932	0.122984	0.0434129	0.0567073	1	0
0.1081	房地产业	0.4558	0	建筑业	0.1381	2020	0.036	0.16	0.70285	1.45	0.106	0.106586	温州银行股份有限公司	0	26.3834	1.16876	0.426	0.54	1.425	1	24.4849	0.866989	0.903778	0.007454	0.00312258	0.128117	0.0530793	0.136746	0	0
0.0408	制造业	0.1451	0	建筑业	0.0508	2011	0.138	0.11	0.6394	0.86	0.1296	0.3458	湖北银行股份有限公司	0	24.7851	0.145679	0.5	0.369		0						0.3458	0.210847	0.0189594	0	0
0.0664	制造业	0.297	0	电力、热力、燃气及水生产和供应业	0.099	2012	0.113	0.17	0.6424	0.76	0.1241	0.3038	湖北银行股份有限公司	0	25.351	0.195151	0.5031	0.3689		0						0.3038	0.13615	0.0421625	0	0
0.0646	制造业	0.297	0	电力、热力、燃气及水生产和供应业	0.099	2013	0.101	0.16	0.6052	0.74	0.1118	0.2629	湖北银行股份有限公司	0	25.3645	0.193092	0.493	0.381		0						0.2629	0.115211	0.0422408	0	0
0.0606	制造业	0.2784	0	电力、热力、燃气及水生产和供应业	0.0928	2014	0.097	0.11	0.7642	1.58	0.1439	0.2012	湖北银行股份有限公司	0	25.5214	0.185845	0.469422	0.414545		0						0.2012	0.0964417	0.0406043	0	0
0.0606	制造业	0.2784	0	电力、热力、燃气及水生产和供应业	0.0928	2015	0.0885	0.13	0.7075	1.87	0.1296	0.1932	湖北银行股份有限公司	0	25.7648	0.218706	0.45697	0.431022		0						0.1932	0.0699159	0.0406043	0	0
0.0606	制造业	0.2784	0	电力、热力、燃气及水生产和供应业	0.0928	2016	0.081	0.14	0.685	1.97	0.1118	0.1876	湖北银行股份有限公司	0	25.9523	0.253945	0.448621	0.439354		0						0.1876	0.0593187	0.0415079	0	0
0.0514	制造业	0.2361	0	电力、热力、燃气及水生产和供应业	0.0787	2017	0.078	0.11	0.6944	2.25	0.1373	0.1743	湖北银行股份有限公司	0	26.0783	0.273284	0.435248	0.465284	1.4	0	24.1918	0.538981	0.326852	0.035544	0.0977389	0.2286	0.105888	0.0298504	0	0
0.0487	制造业	0.32	0	交通运输、仓储和邮政业	0.1291	2018	0.078	0.07	0.6921	2.21	0.1404	0.1181	湖北银行股份有限公司	0	26.2142	0.26636	0.4341	0.4758	1.4	0	24.3713	0.608335	0.287219	0.015604	0.0445843	0.1608	0.0720626	0.0482208	0	0
0.0423	制造业	0.4482	0	交通运输、仓储和邮政业	0.1961	2019	0.075	0.08	0.7137	1.99	0.1401	0.0934742	湖北银行股份有限公司	0	26.292	0.309612	0.417	0.5	1.4	0	24.4805	0.616422	0.305426	0.009017	0.0368995	0.140211	0.0572518	0.0870118	0	0
0.1	批发和零售业	0.3001	0	制造业	0.1	2007	0.1467	0.16	0.7008	1.5	0.0848	0.109854	湖州银行股份有限公司	0	22.8667	0.225512	0.54	0.407		0						0.420292	0.195937	0.0998453	0	0
0.1	批发和零售业	0.3001	0	制造业	0.1	2008	0.1005	0.22	0.6829	1.43	0.0885	0.117444	湖州银行股份有限公司	0	23.1065	0.235469	0.539	0.41		0						0.39677	0.177771	0.0998453	0	0
0.0771	制造业	0.1542	0	0	0	2009	0.0894	0.27	0.7229	0.86	0.1117	0.380179	湖州银行股份有限公司	0	23.3968	0.273084	0.518	0.431		0						0.380179	0.168053	0.0578334	0	1
0.138934	制造业	0.199443	0	0	0	2010	0.119	0.21	0.7208	1.25	0.1482	0.3599	湖州银行股份有限公司	0	23.6563	0.293024	0.516	0.435		0						0.3599	0.206443	0.062513	1	0
0.138935	制造业	0.199445	0	0	0	2011	0.09	0.12	0.7522	1.18	0.1363	0.3912	湖州银行股份有限公司	0	23.851	0.312322	0.512	0.439		0						0.3912	0.241778	0.0625142	1	0
0.124996	制造业	0.279761	0	0	0	2012	0.08	0.1	0.7184	0.19	0.1505	0.3943	湖州银行股份有限公司	0	23.9844	0.346435	0.4995	0.4524		0						0.3943	0.218044	0.082102	0	1
0.125	制造业	0.2798	0	0	0	2013	0.082	0.11	0.6912	1.42	0.1465	0.3915	湖州银行股份有限公司	0	24.1348	0.38928	0.491	0.461		0						0.3915	0.16644	0.0805473	0	1
0.125	制造业	0.2798	0	0	0	2014	0.076	0.07	0.6923	1.19	0.1441	0.3678	湖州银行股份有限公司	0	24.1689	0.195181	0.477312	0.47845		0						0.3678	0.157655	0.0805473	0	1
0.125	制造业	0.2798	0	0	0	2015	0.0796	0.14	0.6431	1.26	0.1223	0.4127	湖州银行股份有限公司	0	24.2296	0.26749	0.459624	0.497637		0						0.4127	0.212762	0.0805473	0	1
0.125	制造业	0.2798	0	0	0	2016	0.0755	0.1	0.6979	1.72	0.1131	0.2819	湖州银行股份有限公司	0	24.3469	0.273425	0.44855	0.50986		0						0.2819	0.126295	0.0817347	0	1
0.125	制造业	0.2798	0	0	0	2017	0.0776	0.08	0.6442	1.06	0.1417	0.2227	湖州银行股份有限公司	0	24.5168	0.212242	0.429454	0.533189		0						0.2227	0.0738916	0.0817347	0	1
0.125	制造业	0.2698	0	房地产业	0.1989	2018	0.071	0.09	0.6491	0.66	0.1346	0.27	湖州银行股份有限公司	0	24.675	0.218113	0.4183	0.5467		0						0.27	0.115706	0.0771387	0	1
0.125	制造业	0.2698	0	房地产业	0.1989	2019	0.068	0.13	0.694	0.59	0.133	0.2655	湖州银行股份有限公司	0	24.9888	0.33643	0.426	0.54		0						0.2655	0.0916395	0.0771387	0	1
0.1722	制造业	0.2146	0	0	0	2010	0.123	0.18	0.6727	1.07	0.1015	0.426181	潍坊银行股份有限公司	0	24.4202	0.13578	0.542	0.366		0						0.426181	0.231882	0.07134	1	0
0.1544	制造业	0.3469	0	0	0	2011	0.109	0.13	0.7104	0.88	0.1232	0.442277	潍坊银行股份有限公司	0	24.5563	0.139221	0.529	0.383		0						0.442277	0.250288	0.0594951	0	0
0.1544	制造业	0.3469	0	0	0	2012	0.098	0.18	0.6989	1.29	0.1236	0.443074	潍坊银行股份有限公司	0	24.694	0.139529	0.5146	0.3998		0						0.443074	0.2445	0.0594816	0	0
0.1544	制造业	0.3469	0	0	0	2013	0.096	0.14	0.6513	0.96	0.125	0.470807	潍坊银行股份有限公司	0	24.8878	0.140495	0.501	0.412		0						0.470807	0.279458	0.0582799	0	0
0.1544	制造业	0.3469	0	0	0	2014	0.087	0.09	0.7114	1.82	0.1233	0.174	潍坊银行股份有限公司	0	25.134	0.0867137	0.484431	0.434824		0						0.2502	0.171097	0.0582799	0	0
0.1544	制造业	0.3469	0	0	0	2015	0.0795	0.11	0.6832	1.89	0.1299	0.434233	潍坊银行股份有限公司	0	25.2427	0.104244	0.468013	0.452957		0						0.434233	0.237612	0.0594844	0	0
0.1544	制造业	0.3469	0	0	0	2016	0.076	0.12	0.5612	1.27	0.1168	0.410399	潍坊银行股份有限公司	0	25.3641	0.123839	0.46077	0.466769		0						0.410399	0.217463	0.0594844	0	0
0.1544	制造业	0.3469	0	0	0	2017	0.0736	0.06	0.6222	1.6	0.1222	0.40389	潍坊银行股份有限公司	0	25.4725	0.167585	0.453545	0.47992		0						0.40389	0.202642	0.0594844	0	0
0.05247	制造业	0.32863	0	建筑业	0.13075	2018	0.064	0.06	0.6472	1.97	0.1364	0.3899	潍坊银行股份有限公司	0	25.5754	0.230116	0.4399	0.4953		0						0.3899	0.183043	0.0548718	0	0
0.05247	制造业	0.32863	0	建筑业	0.13075	2019	0.055	0.09	0.6465	1.78	0.1314	0.330594	潍坊银行股份有限公司	0	25.6955	0.283916	0.398	0.53		0						0.330594	0.143451	0.0548718	0	0
0.05247	制造业	0.32863	0	建筑业	0.13075	2020	0.036	0.13	0.646463	0.88	0.1236	0.330594	潍坊银行股份有限公司	0	25.8917	0.993285	0.398	0.53	0.417	1	24.8052	0.585584	0.533376	0.100647	0.174646	0.305037	0.162401	0.0548718	0	0
0.03	批发和零售业	0.3864	1	电力、热力、燃气及水生产和供应业	0.1365	2009	0.1218	0.29	0.7193	1.85	0.2305	0.0666	烟台银行股份有限公司	0	23.9864	0.127077	0.558	0.347		0						0.1226	0.0433105	0.0660607	0	0
0.1365	批发和零售业	0.2499	1	电力、热力、燃气及水生产和供应业	0.035	2013	0.096	0.14	0.6956	1.94	0.1209	0.1907	烟台银行股份有限公司	0	24.4585	0.140495	0.501	0.412		0						0.2574	0.12024	0.0683624	0	0
0.3483	制造业	0.1886	1	电力、热力、燃气及水生产和供应业	0.0264	2014	0.087	0.09	0.6751	2.62	0.1278	0.26	烟台银行股份有限公司	0	24.5902	0.0867137	0.484431	0.434824		0						0.26	0.113905	0.149628	1	0
0.3483	制造业	0.1886	1	电力、热力、燃气及水生产和供应业	0.0264	2015	0.0795	0.11	0.6749	2.78	0.1137	0.2914	烟台银行股份有限公司	0	24.7005	0.104244	0.468013	0.452957		0						0.2914	0.139454	0.149766	1	0
0.3483	制造业	0.1886	1	电力、热力、燃气及水生产和供应业	0.0264	2016	0.076	0.12	0.6107	2.52	0.1119	0.2944	烟台银行股份有限公司	0	24.9742	0.123839	0.46077	0.466769		0						0.2944	0.137224	0.149766	1	0
0.3483	制造业	0.1886	1	电力、热力、燃气及水生产和供应业	0.0264	2017	0.0736	0.06	0.5921	2.16	0.1256	0.2688	烟台银行股份有限公司	0	25.1918	0.167585	0.453545	0.47992		0						0.2688	0.11874	0.149766	1	0
0.3483	制造业	0.1886	1	电力、热力、燃气及水生产和供应业	0.0264	2018	0.064	0.06	0.6364	3.65	0.1375	0.207839	烟台银行股份有限公司	0	25.1796	0.230116	0.4399	0.4953		0						0.207839	0.0671024	0.149766	1	0
0.3483	制造业	0.1886	1	电力、热力、燃气及水生产和供应业	0.0264	2019	0.055	0.09	0.7	2.97	0.1274	0.13606	烟台银行股份有限公司	0	25.3661	0.283916	0.398	0.53		0						0.13606	0.0453506	0.149832	1	0
0.3483	制造业	0.1886	1	电力、热力、燃气及水生产和供应业	0.0264	2020	0.036	0.13	0.695607	2.16	0.1209	0.13606	烟台银行股份有限公司	0	25.4805	0.993285	0.398	0.53		0						0.36492	0.269098	0.149832	1	0
0.0663	房地产业	0.2487	0	金融业	0.0995	2009	0.1092	0.26	0.693	2.71	0.1247	0.0861496	焦作中旅银行股份有限公司	0	23.087	0.096815	0.565	0.293		0						0.492284	0.275675	0.0490903	0	0
0.0663	房地产业	0.2487	0	金融业	0.0995	2010	0.125	0.21	0.687	1.92	0.1314	0.0471585	焦作中旅银行股份有限公司	0	23.2915	0.101817	0.573	0.286		0						0.500166	0.263765	0.0490903	0	0
0.0663	房地产业	0.2487	0	金融业	0.0995	2011	0.119	0.15	0.692	1.79	0.1014	0.0600121	焦作中旅银行股份有限公司	0	23.3392	0.0907058	0.573	0.297		0						0.693473	0.563889	0.0490903	0	0
0.0663	房地产业	0.2487	0	金融业	0.0995	2012	0.101	0.19	0.6519	0.91	0.1685	0.0658395	焦作中旅银行股份有限公司	0	23.4337	0.0909717	0.5633	0.3094		0						0.304813	0.116483	0.0490903	0	0
0.0663	房地产业	0.2487	0	金融业	0.0995	2013	0.09	0.18	0.6738	0.8	0.1284	0.0950546	焦作中旅银行股份有限公司	0	23.7237	0.131868	0.554	0.32		0						0.32405	0.149332	0.0490903	0	0
0.0663	房地产业	0.2487	0	金融业	0.0995	2014	0.089	0.12	0.7045	1.35	0.1486	0.0606202	焦作中旅银行股份有限公司	0	24.0215	0.0825857	0.509944	0.370988		0						0.30737	0.117341	0.0490903	0	0
0.0499	制造业	0.5791	0	水利、环境和公共设施管理	0.3668	2018	0.076	0.08	0.7969	2.1	0.1197	0.1436	焦作中旅银行股份有限公司	0	25.0852	0.0841178	0.4585	0.4522		0						0.1436	0.0585544	0.169159	0	0
0.0499	制造业	0.5791	0	水利、环境和公共设施管理	0.3668	2019	0.07	0.09	0.8116	2.22	0.1453	0.1105	焦作中旅银行股份有限公司	0	25.2572	0.0829924	0.435	0.48	0.4	0	24.4805	0.616422	0.305426	0.009017	0.0368995	0.1105	0.0494503	0.169159	0	0
0.0499	制造业	0.5791	0	水利、环境和公共设施管理	0.3668	2020	0.013	0.1	0.666765	2.22	0.1247	0.1105	焦作中旅银行股份有限公司	0	25.3406	0.106443	0.435	0.48	0.4	0	24.4373	0.633446	0.270309	-0.035092	0.035069	0.365189	0.496531	0.169159	0	0
0.015065	制造业	0.972391	0	金融业	0.753268	2010	0.124	0.18	0.2874	0.14	0.1416	0.225065	珠海华润银行股份有限公司	0	23.5303	0.198565	0.5	0.45		0						0.225065	0.100274	0.594015	0	0
0.015065	制造业	0.978593	0	金融业	0.753268	2011	0.1	0.12	0.3263	0.02	0.2609	0.3356	珠海华润银行股份有限公司	0	24.5591	0.18076	0.497	0.453		0						0.3356	0.18502	0.595734	0	0
0.015065	制造业	0.978593	0	金融业	0.753268	2012	0.082	0.15	0.4243	0.49	0.1581	0.2531	珠海华润银行股份有限公司	0	25.358	0.171518	0.4854	0.4647		0						0.2531	0.109871	0.595734	0	0
0.015065	制造业	0.978593	0	金融业	0.753268	2013	0.085	0.14	0.5318	0.59	0.1119	0.196	珠海华润银行股份有限公司	0	25.5876	0.195959	0.473	0.478		0						0.196	0.0693683	0.595734	0	0
0.015065	制造业	0.978593	0	金融业	0.753268	2014	0.078	0.07	0.6963	1.72	0.1213	0.154803	珠海华润银行股份有限公司	0	25.4011	0.203904	0.463351	0.489948		0						0.171768	0.0704156	0.595734	0	0
0.015065	制造业	0.978593	0	金融业	0.753268	2015	0.08	0.25	0.721	2.51	0.111	0.110968	珠海华润银行股份有限公司	0	25.4802	0.241502	0.447911	0.506142		0						0.165543	0.0543413	0.595734	0	0
0.015065	制造业	0.978593	0	金融业	0.753268	2016	0.075	0.12	0.7285	2.28	0.1281	0.0984426	珠海华润银行股份有限公司	0	25.6486	0.263469	0.43423	0.520078		0						0.174656	0.0626112	0.595734	0	0
0.015065	制造业	0.978593	0	金融业	0.753268	2017	0.0754	0.08	0.8235	1.88	0.1242	0.0883	珠海华润银行股份有限公司	0	25.7508	0.314902	0.423699	0.536042		0						0.2075	0.0946581	0.595735	0	0
0.015065	制造业	0.978593	0	金融业	0.753268	2018	0.068	0.07	0.7824	1.91	0.1277	0.0803	珠海华润银行股份有限公司	0	25.8852	0.302723	0.4183	0.5423		0						0.2825	0.141819	0.595735	0	0
0.014056	制造业	0.913029	0	金融业	0.7028	2019	0.062	0.12	0.7873	1.86	0.1367	0.0582	珠海华润银行股份有限公司	0	26.0299	0.398817	0.404	0.555		0						0.2337	0.0738068	0.523071	0	0
0.014056	制造业	0.913029	0	金融业	0.7028	2020	0.023	0.15	0.287429	1.86	0.121252	0.0433	珠海华润银行股份有限公司	0	26.1838	0.891691	0.404	0.555		0						0.157361	0.0523486	0.523072	0	0
0.1123	金融业	0.238	0	交通运输、仓储和邮政业	0.1538	2016	0.076	0.07	0.6576	1.81	0.1185	0.0062	甘肃银行股份有限公司	0	26.2248	0.493822	0.349365	0.51406		0						0.14124	0.0626758	0.0633349	0	1
0.1123	金融业	0.238	0	交通运输、仓储和邮政业	0.1538	2017	0.0356	0.01	0.6777	1.74	0.1154	2.303e-05	甘肃银行股份有限公司	0	26.3259	0.582059	0.343408	0.541342		0						0.13816	0.0736092	0.0633349	0	1
0.1123	金融业	0.238	0	交通运输、仓储和邮政业	0.1538	2018	0.061	0.05	0.7635	2.29	0.1355	0.00621561	甘肃银行股份有限公司	0	26.5182	0.627203	0.3389	0.5494		0						0.149175	0.0571873	0.0633349	0	1
0.1123	金融业	0.238	0	交通运输、仓储和邮政业	0.1538	2019	0.0615	0.06	0.7196	2.45	0.1183	0.0176005	甘肃银行股份有限公司	0	26.5375	0.772284	0.328	0.551	0.1	0	24.4598	0.659761	0.866111	0.023791	0.0005037	0.123204	0.0454462	0.0633349	0	1
0.1123	金融业	0.238	0	交通运输、仓储和邮政业	0.1538	2020	0.039	0.06	0.7282	2.28	0.1339	0.0104496	甘肃银行股份有限公司	0	26.5591	2.91223	0.328	0.551	0.1	0	24.3564	0.626782	0.851342	0.013823	0.00111289	0.120995	0.0378902	0.0633349	0	1
0.1178	批发和零售业	0.2296	0	房地产业	0.0589	2009	0.1311	0.24	0.6269	0.94	0.1201	0.0880287	盛京银行股份有限公司	0	25.7868	0.193144	0.52	0.387	20	0	22.9702	0.407697	0.350734	0.014691	0.0232763	0.175711	0.061808	0.0657752	0	1
0.1178	房地产业	0.2296	0	房地产业	0.0589	2010	0.142	0.2	0.5885	0.76	0.113	0.217019	盛京银行股份有限公司	0	26.0282	0.213374	0.541	0.371	20	0	23.1798	0.511231	0.430832	0.014289	0.0184201	0.217019	0.0935249	0.0657752	0	1
0.1082	房地产业	0.2111	0	金融业	0.0812	2011	0.122	0.1	0.548	0.63	0.1202	0.13	盛京银行股份有限公司	0	26.1224	0.213082	0.547	0.367	20	0	23.2886	0.501235	0.460267	0.049145	0.0153183	0.38	0.214704	0.0589926	0	1
0.1082	批发和零售业	0.2111	0	金融业	0.0812	2012	0.095	0.15	0.5487	0.54	0.1192	0.210285	盛京银行股份有限公司	0	26.4702	0.219943	0.5325	0.3807	20	1	23.4189	0.493292	0.469527	0.05454	0.00705452	0.210285	0.126554	0.0589926	0	1
0.0977	批发和零售业	0.1904	0	金融业	0.0732	2013	0.087	0.12	0.5075	0.46	0.1117	0.46	盛京银行股份有限公司	0	26.5966	0.248651	0.527	0.387	20	1	23.5529	0.467894	0.363621	0.060214	0.0154034	0.46	0.280956	0.0480214	0	1
0.0708	批发和零售业	0.1381	1	金融业	0.0531	2014	0.058	0.07	0.5021	0.44	0.1265	0.24	盛京银行股份有限公司	0	26.9446	0.107288	0.502492	0.41766	20	1	23.7123	0.46407	0.225943	0.050553	0.00822065	0.24	0.128826	0.027473	0	1
0.069	批发和零售业	0.1346	1	金融业	0.0518	2015	0.03	0.14	0.4858	0.42	0.1303	0.43	盛京银行股份有限公司	0	27.2767	0.134623	0.454915	0.461928	2	0	23.6093	0.722803	0.423156	-0.025967	0.00910563	0.43	0.26779	0.0264965	0	1
0.069	批发和零售业	0.3552	1	金融业	0.0518	2016	-0.025	0.08	0.5669	1.74	0.1199	0.1951	盛京银行股份有限公司	0	27.5317	0.27531	0.386865	0.515456	2	0	23.5321	0.689389	0.390636	0.010464	0.00350436	0.1951	0.0997417	0.0611807	0	0
0.069	批发和零售业	0.2556	1	金融业	0.0518	2017	0.042	0.05	0.5902	1.49	0.1285	0.31	盛京银行股份有限公司	0	27.6612	0.301607	0.392999	0.525739	2	0	23.5378	0.666594	0.450929	0.027845	0.0169823	0.31	0.151471	0.0526941	0	0
0.069	批发和零售业	0.2556	1	金融业	0.0518	2018	0.056	0.06	0.7324	1.71	0.1186	0.45141	盛京银行股份有限公司	0	27.6163	0.265422	0.396	0.5237	0.5	0	22.4626	0.854955	0.719577	0.049102	0.0211713	0.45141	0.238161	0.0526941	0	0
0.0455	批发和零售业	0.4663	1	金融业	0.0341	2019	0.055	0.09	0.7128	1.75	0.1454	0.3	盛京银行股份有限公司	0	27.6523	0.337723	0.383	0.53	2	0	23.4893	0.51249	0.425478	0.026906	0.00517258	0.3	0.119299	0.146094	0	0
0.0455	批发和零售业	0.4663	1	金融业	0.0341	2020	0.006	0.08	0.8028	3.26	0.1223	0.310751	盛京银行股份有限公司	0	27.6683	0.200976	0.383	0.53	1.89	0	22.2156	0.709302	0.587465	-0.158758	0.00430392	0.310751	0.144235	0.146743	0	0
0.057	房地产业	0.0994	0	0	0	2010	0.135	0.25	0.4975	1.22	0.1457	0.0417273	石嘴山银行股份有限公司	0	23.3294	0.219217	0.49	0.416		0						0.326562	0.187978	0.0165897	1	0
0.0335	房地产业	0.396	0	金融业	0.198	2011	0.121	0.15	0.5202	0.67	0.152	0.033282	石嘴山银行股份有限公司	0	23.6545	0.187279	0.502	0.41		0						0.345621	0.176918	0.083017	0	0
0.0335	房地产业	0.396	0	金融业	0.198	2012	0.115	0.18	0.5532	0.54	0.1433	0.0475832	石嘴山银行股份有限公司	0	23.9879	0.165678	0.4952	0.4196		0						0.398145	0.200827	0.0830136	0	0
0.0335	房地产业	0.396	0	金融业	0.198	2013	0.098	0.11	0.579	0.81	0.141	0.0462695	石嘴山银行股份有限公司	0	24.3318	0.155573	0.493	0.42		0						0.328581	0.156072	0.0830112	0	0
0.0335	房地产业	0.396	0	金融业	0.198	2014	0.08	0.09	0.669	1.11	0.124	0.0572035	石嘴山银行股份有限公司	0	24.42	0.193343	0.487351	0.433803		0						0.301618	0.144032	0.0830941	0	0
0.0335	房地产业	0.396	0	金融业	0.198	2015	0.08	0.14	0.7192	1.21	0.135	0.0814043	石嘴山银行股份有限公司	0	24.5347	0.239305	0.473801	0.444544		0						0.280393	0.147953	0.0830941	0	0
0.0335	房地产业	0.396	0	金融业	0.198	2016	0.081	0.13	0.5922	1.7	0.1302	0.0782587	石嘴山银行股份有限公司	0	24.659	0.262546	0.469748	0.454003		0						0.267727	0.149293	0.0830941	0	0
0.0335	房地产业	0.396	0	金融业	0.198	2017	0.078	0.07	0.7347		0.125	0.0651658	石嘴山银行股份有限公司	0	24.8266	0.390236	0.458993	0.468228		0						0.325829	0.158348	0.0830941	0	0
0.0493	金融业	0.372	0	金融业	0.186	2018	0.068	0.03	0.8155		0.1284	0.00081642	石嘴山银行股份有限公司	1	24.8529	0.420089	0.4454	0.4791		0						0.353781	0.154584	0.0755056	0	0
0.04683	房地产业	0.1556	1	电力、热力、燃气及水生产和供应业	0.02564	2009	0.1231	0.24	0.6415	1.39	0.1725	0.04	福建海峡银行股份有限公司	0	24.4497	0.242879	0.491	0.413		0						0.1704	0.0515404	0.0244691	0	0
0.0469	房地产业	0.156	1	电力、热力、燃气及水生产和供应业	0.0257	2010	0.139	0.24	0.6395	0.89	0.1472	0.0475	福建海峡银行股份有限公司	0	24.7005	0.260906	0.51	0.397		0						0.24	0.115814	0.02426	0	0
0.0469	房地产业	0.156	1	电力、热力、燃气及水生产和供应业	0.0257	2011	0.123	0.15	0.603	0.86	0.1393	0.0676	福建海峡银行股份有限公司	0	24.847	0.264752	0.516	0.392		0						0.27	0.103436	0.02426	0	0
0.0469	房地产业	0.156	1	电力、热力、燃气及水生产和供应业	0.0257	2012	0.114	0.16	0.6705	1.3	0.1344	0.0801	福建海峡银行股份有限公司	0	24.9756	0.27934	0.5171	0.3927		0						0.27	0.0957971	0.02426	0	0
0.0469	房地产业	0.156	1	电力、热力、燃气及水生产和供应业	0.0257	2013	0.11	0.15	0.6422	1.47	0.125	0.05	福建海峡银行股份有限公司	0	25.1583	0.311201	0.52	0.391		0						0.25	0.117821	0.02426	0	0
0.0461	房地产业	0.2808	1	电力、热力、燃气及水生产和供应业	0.0854	2014	0.099	0.1	0.7217	0.89	0.125	0.0686	福建海峡银行股份有限公司	0	25.4039	0.218064	0.520265	0.39598		0						0.23	0.0996697	0.0368078	0	0
0.0461	房地产业	0.2808	1	电力、热力、燃气及水生产和供应业	0.0854	2015	0.09	0.16	0.6868	2.47	0.1219	0.101255	福建海峡银行股份有限公司	0	25.6187	0.26715	0.502883	0.415588		0						0.206259	0.0894727	0.0368078	0	0
0.0461	房地产业	0.2808	1	电力、热力、燃气及水生产和供应业	0.0854	2016	0.084	0.1	0.7341	2.63	0.1167	0.06	福建海峡银行股份有限公司	0	25.7642	0.273549	0.489177	0.428797		0						0.1684	0.0463443	0.0368078	0	0
0.0556	房地产业	0.3382	1	电力、热力、燃气及水生产和供应业	0.1028	2017	0.081	0.09	0.7938	2.3	0.1322	0.0699	福建海峡银行股份有限公司	0	25.8083	0.28999	0.477107	0.454062		0						0.2738	0.104864	0.0499876	0	0
0.0556	房地产业	0.3382	1	电力、热力、燃气及水生产和供应业	0.1028	2018	0.083	0.04	0.7881	1.58	0.1434	0.0743	福建海峡银行股份有限公司	0	25.7542	0.265239	0.4813	0.4522		0						0.14	0.0383256	0.0506124	0	0
0.0556	房地产业	0.2602	0	电力、热力、燃气及水生产和供应业	0.0791	2019	0.076	0.09	0.7521	1.55	0.1413	0.03	福建海峡银行股份有限公司	0	25.8137	0.269555	0.485	0.453	2	0	22.8189	0.551761	0.611233	0.08352	0.12936	0.24	0.0868182	0.037145	0	0
0.0556	房地产业	0.2602	0	电力、热力、燃气及水生产和供应业	0.0791	2020	0.033	0.13	0.854193	2.47	0.1274	0.0844	福建海峡银行股份有限公司	0	25.925	0.858961	0.485	0.453	3	1	23.874	0.74763	0.925316	0.020995	0.0104356	0.182	0.0663551	0.037145	0	0
0.0993	房地产业	0.3688	0	金融业	0.1689	2013	0.082	0.15	0.4831	0.7	0.1168	0.13864	秦皇岛银行股份有限公司	0	24.1261	0.0922443	0.522	0.355		0						0.242581	0.112307	0.106122	0	0
0.0993	房地产业	0.3688	0	金融业	0.1689	2014	0.065	0.11	0.4935	0.68	0.1151	0.082669	秦皇岛银行股份有限公司	0	24.2329	0.0618976	0.510274	0.37255		0						0.178023	0.0683581	0.106122	0	0
0.0993	房地产业	0.3688	0	金融业	0.1689	2015	0.068	0.12	0.5279	1.63	0.1178	0.104643	秦皇岛银行股份有限公司	0	24.3155	0.070405	0.482682	0.401924		0						0.1589	0.0689519	0.10595	0	0
0.0993	房地产业	0.3688	0	金融业	0.1689	2016	0.068	0.14	0.4001	1.92	0.11	0.173786	秦皇岛银行股份有限公司	0	24.6501	0.0676604	0.475732	0.415358		0						0.194301	0.0980164	0.10595	0	0
0.1	房地产业	0.4595	0	金融业	0.1085	2017	0.066	0.08	0.3846	1.87	0.1382	0.0366	秦皇岛银行股份有限公司	0	24.832	0.0819871	0.465841	0.442145		0						0.1855	0.0739736	0.107088	0	0
0.1	房地产业	0.4595	0	金融业	0.1085	2018	0.065	0.1	0.3827	1.98	0.1282	0.0645	秦皇岛银行股份有限公司	0	25.1077	0.110938	0.4454	0.4619	1	0	24.3308	0.480677	0.274948	0.000828	0.372246	0.216135	0.074582	0.107088	0	0
0.1	房地产业	0.4595	0	金融业	0.1085	2019	0.068	0.11	0.4224	1.93	0.1219	0.150164	秦皇岛银行股份有限公司	0	25.3571	0.112416	0.387	0.513	1	0	24.3383	0.482863	0.188418	0.001695	0.0939452	0.150164	0.0669583	0.107088	0	0
0.1	房地产业	0.4595	0	金融业	0.1085	2020	0.039	0.11	0.382351	0.57	0.1282	0.0766	秦皇岛银行股份有限公司	0	25.5219	0.425073	0.387	0.513	1	0	24.3746	0.494276	0.175868	0.006616	0.0625689	0.211913	0.0873381	0.107088	0	0
0.0752	制造业	0.2826	0	采矿业	0.0366	2009	0.0894	0.27	0.6833	2.55	0.1211	0.578	绍兴银行股份有限公司	0	24.2318	0.273084	0.518	0.431		0						0.578	0.370591	0.0430452	0	0
0.0752	制造业	0.2826	0	采矿业	0.0366	2010	0.119	0.21	0.7255	1.94	0.1212	0.5976	绍兴银行股份有限公司	0	24.3023	0.293024	0.516	0.435		0						0.5976	0.388854	0.0422419	0	0
0.0752	制造业	0.2826	0	采矿业	0.0366	2011	0.09	0.12	0.7351	0.63	0.1222	0.5628	绍兴银行股份有限公司	0	24.3881	0.312322	0.512	0.439		0						0.5628	0.360501	0.0436318	0	0
0.0752	制造业	0.2826	0	采矿业	0.0381	2012	0.08	0.1	0.728	1.16	0.1167	0.5461	绍兴银行股份有限公司	0	24.5379	0.346435	0.4995	0.4524		0						0.5461	0.343385	0.0459016	0	0
0.0765	制造业	0.2977	0	采矿业	0.0387	2013	0.082	0.11	0.7261	1.22	0.1275	0.5213	绍兴银行股份有限公司	0	24.6575	0.38928	0.491	0.461		0						0.5213	0.304343	0.0486331	0	0
0.0764	制造业	0.1447	0	采矿业	0.0387	2014	0.076	0.07	0.7309	1.56	0.1163	0.4804	绍兴银行股份有限公司	0	24.7445	0.195181	0.477312	0.47845		0						0.4804	0.266191	0.0495674	0	1
0.0764	制造业	0.1447	0	采矿业	0.0387	2015	0.0796	0.14	0.7105	1.68	0.1228	0.4572	绍兴银行股份有限公司	0	25.1839	0.26749	0.459624	0.497637		0						0.4572	0.252514	0.0495674	0	1
0.1232	制造业	0.2397	0	采矿业	0.0312	2016	0.0755	0.1	0.7083	1.73	0.1238	0.4245	绍兴银行股份有限公司	0	25.3697	0.273425	0.44855	0.50986	5	1	22.4025	0.0658484	0.309116	0.040891	0.0481792	0.4245	0.224846	0.0647269	0	1
0.1232	制造业	0.2397	0	采矿业	0.0312	2017	0.0776	0.08	0.6771	1.78	0.1143	0.4218	绍兴银行股份有限公司	0	25.372	0.212242	0.429454	0.533189	5	1	23.0962	0.110476	0.196012	0.038129	0.0240494	0.4218	0.22267	0.0647269	0	1
0.1232	制造业	0.2397	0	0	0	2018	0.071	0.09	0.7501	2.2	0.1112	0.4096	绍兴银行股份有限公司	0	25.4088	0.218113	0.4183	0.5467	5	1	23.2758	0.472835	0.299125	0.070376	0.0400339	0.4096	0.224075	0.0661228	0	1
0.1232	制造业	0.2397	0	0	0	2019	0.068	0.13	0.7241	1.67	0.1123	0.401698	绍兴银行股份有限公司	0	25.5779	0.33643	0.426	0.54	5	1	22.7864	0.540996	0.38386	-0.356588	0.0305258	0.401698	0.202598	0.0658032	0	1
0.1303	制造业	0.2936	0	交通运输、仓储和邮政业	0.1982	2020	0.036	0.16	0.683275	2.55	0.1275	0.3295	绍兴银行股份有限公司	0	25.7594	1.16876	0.426	0.54	5	0	22.6159	0.585913	0.14905	0.113246	0.0259949	0.3295	0.157893	0.0830698	0	1
0.0865	交通运输、仓储和邮政业	0.282	0	金融业	0.2	2016	0.078	0.11	0.6547	1.59	0.1304	0.0185548	绵阳市商业银行股份有限公司	0	24.8946	0.337825	0.408353	0.47234		0						0.252429	0.138828	0.0769682	0	1
0.0865	交通运输、仓储和邮政业	0.282	0	金融业	0.2	2017	0.081	0.09	0.6279	1.34	0.1112	0.022406	绵阳市商业银行股份有限公司	0	25.1257	0.378354	0.387454	0.497286		0						0.2649	0.162079	0.0769682	0	1
0.0865	交通运输、仓储和邮政业	0.282	0	金融业	0.2	2018	0.08	0.06	0.7513	1.77	0.1194	0.0252272	绵阳市商业银行股份有限公司	0	25.1744	0.415963	0.3767	0.514		0						0.1819	0.119605	0.0769682	0	1
0.0865	交通运输、仓储和邮政业	0.282	0	金融业	0.2	2019	0.075	0.07	0.7918	1.87	0.115	0.021685	绵阳市商业银行股份有限公司	0	25.3898	0.433053	0.373	0.524		0						0.2239	0.118775	0.076803	0	1
0.0865	交通运输、仓储和邮政业	0.282	0	金融业	0.2	2020	0.038	0.1	0.62942	0.64	0.131	0.021685	绵阳市商业银行股份有限公司	0	25.5602	1.57846	0.373	0.524		0						0.1899	0.124011	0.076803	0	1
0.0908	批发和零售业	0.2637	0	制造业	0.0971	2010	0.151	0.21	0.6911	1.08	0.1179	0.154132	自贡银行股份有限公司	0	22.404	0.279637	0.505	0.351		0						0.27502	0.113833	0.0739784	0	0
0.166	制造业	0.1705	0	0	0	2013	0.1	0.16	0.4935	0.53	0.2365	0.344604	自贡银行股份有限公司	0	23.5413	0.313325	0.517	0.352		0						0.344604	0.175278	0.0625798	1	0
0.166	制造业	0.1705	0	0	0	2014	0.085	0.12	0.4714	1.38	0.1578	0.323484	自贡银行股份有限公司	0	24.0173	0.280905	0.48928	0.386983		0						0.323484	0.177171	0.0625798	1	0
0.166	制造业	0.1705	0	0	0	2015	0.079	0.11	0.4289	1.35	0.1332	0.260496	自贡银行股份有限公司	0	24.466	0.300318	0.440822	0.436817		0						0.364694	0.209	0.0631976	1	0
0.166	制造业	0.1705	0	0	0	2016	0.078	0.11	0.3876	1.05	0.1333	0.188852	自贡银行股份有限公司	0	24.8234	0.337825	0.408353	0.47234		0						0.45585	0.250471	0.0632856	1	0
0.166	制造业	0.1705	0	0	0	2017	0.081	0.09	0.421	1.66	0.1185	0.175066	自贡银行股份有限公司	0	25.1139	0.378354	0.387454	0.497286		0						0.437666	0.236116	0.0632856	1	0
0.1179	建筑业	0.2719	0	0	0	2018	0.08	0.06	0.6984	1.95	0.1147	0.0689218	自贡银行股份有限公司	0	25.0206	0.415963	0.3767	0.514		0						0.486507	0.270473	0.0768231	0	1
0.15472	制造业	0.1997	0	建筑业	0.03642	2019	0.075	0.07	0.4465	1.89	0.1126	0.115789	自贡银行股份有限公司	0	25.095	0.433053	0.373	0.524		0						0.546302	0.323951	0.0643085	1	0
0.065	交通运输、仓储和邮政业	0.16	0	金融业	0.1	2010	0.127	0.21	0.6103	0.63	0.403	0.0149	苏州银行股份有限公司	0	24.7153	0.237878	0.525	0.414		0						0.481	0.310789	0.0243332	0	1
0.065	交通运输、仓储和邮政业	0.16	0	金融业	0.1	2011	0.11	0.12	0.6001	0.59	0.2486	0.0137	苏州银行股份有限公司	0	25.1431	0.247276	0.513	0.424		0						0.4465	0.229292	0.0243332	0	1
0.065	交通运输、仓储和邮政业	0.16	0	金融业	0.1	2012	0.101	0.15	0.5955	0.87	0.1764	0.0161	苏州银行股份有限公司	0	25.5786	0.272288	0.5017	0.435		0						0.374	0.182985	0.0237231	0	1
0.065	交通运输、仓储和邮政业	0.16	0	金融业	0.1	2013	0.096	0.13	0.5668	0.88	0.1493	0.0127	苏州银行股份有限公司	0	25.8229	0.269515	0.492	0.447		0						0.3477	0.152546	0.0237231	0	1
0.065	交通运输、仓储和邮政业	0.16	0	金融业	0.1	2014	0.087	0.1	0.5816	1.37	0.1241	0.0083	苏州银行股份有限公司	0	26.0426	0.142537	0.474041	0.470123		0						0.3266	0.141622	0.0244503	0	1
0.065	交通运输、仓储和邮政业	0.16	0	金融业	0.1	2015	0.0853	0.15	0.6747	1.48	0.1407	0.0235	苏州银行股份有限公司	0	26.1653	0.157405	0.457018	0.486133		0						0.2921	0.10974	0.0246756	0	1
0.065	交通运输、仓储和邮政业	0.16	0	金融业	0.1	2016	0.078	0.13	0.6547	1.49	0.136	0.0093	苏州银行股份有限公司	0	26.2856	0.155546	0.447348	0.499967		0						0.2394	0.0960263	0.0237415	0	1
0.065	交通运输、仓储和邮政业	0.16	0	金融业	0.1	2017	0.0715	0.07	0.7077	1.43	0.1351	0.0183	苏州银行股份有限公司	0	26.3727	0.182384	0.450157	0.502735	0.5	0	20.3163	0.426373	0.741566	0.066959	0.0471665	0.2215	0.0787666	0.0237415	0	1
0.065	交通运输、仓储和邮政业	0.16	0	金融业	0.1	2018	0.067	0.07	0.7335	1.68	0.1296	0.0155	苏州银行股份有限公司	0	26.4633	0.148521	0.445	0.5098	0.5	0	21.5409	0.411348	0.608242	0.056183	0.0220769	0.1856	0.0728609	0.0237415	0	1
0.0585	交通运输、仓储和邮政业	0.144	0	金融业	0.09	2019	0.061	0.09	0.7406	1.53	0.1436	0.0189	苏州银行股份有限公司	0	26.5624	0.189204	0.444	0.513	0.5	0	22.5519	0.490873	0.497138	0.012883	0.0682714	0.1627	0.0483227	0.0192236	0	1
0.0585	交通运输、仓储和邮政业	0.144	0	金融业	0.09	2020	0.037	0.13	0.7718	1.38	0.1421	0.0155	苏州银行股份有限公司	0	26.6844	0.679014	0.444	0.513	0.5	0	21.736	0.443914	0.693134	0.016768	0.0137752	0.1699	0.062976	0.0192236	0	1
0.0883	制造业	0.4714	0	制造业	0.2029	2009	0.1218	0.29	0.5915	0.96	0.1433	0.40476	莱商银行股份有限公司	1	23.783	0.127077	0.558	0.347		0						0.40476	0.287502	0.104281	0	0
0.0883	制造业	0.4714	0	制造业	0.2029	2010	0.123	0.18	0.622	0.68	0.1306	0.370566	莱商银行股份有限公司	1	23.955	0.13578	0.542	0.366		0						0.370566	0.27986	0.104281	0	0
0.0883	制造业	0.3829	0	制造业	0.2029	2011	0.109	0.13	0.6902	0.53	0.2308	0.392909	莱商银行股份有限公司	1	24.2733	0.139221	0.529	0.383		0						0.392909	0.298515	0.0955443	0	0
0.0883	制造业	0.3829	0	制造业	0.2029	2012	0.098	0.18	0.6942	0.45	0.1905	0.433057	莱商银行股份有限公司	1	24.4785	0.139529	0.5146	0.3998		0						0.433057	0.317961	0.0955443	0	0
0.0883	制造业	0.3829	0	制造业	0.2029	2013	0.096	0.14	0.6819	1.23	0.159	0.437257	莱商银行股份有限公司	1	24.6606	0.140495	0.501	0.412		0						0.437257	0.297008	0.0955443	0	0
0.0883	制造业	0.3331	0	金融业	0.18	2014	0.087	0.09	0.6451	1.41	0.1136	0.462817	莱商银行股份有限公司	0	24.7352	0.0867137	0.484431	0.434824		0						0.462817	0.30935	0.0797665	0	0
0.0883	制造业	0.3331	0	金融业	0.18	2015	0.0795	0.11	0.6534	2.72	0.1041	0.434334	莱商银行股份有限公司	0	24.8852	0.104244	0.468013	0.452957		0						0.434334	0.283125	0.0797665	0	0
0.05	金融业	0.5094	0	金融业	0.18	2016	0.076	0.12	0.7062	2.72	0.1315	0.00810524	莱商银行股份有限公司	1	25.1465	0.123839	0.46077	0.466769		0						0.381423	0.242856	0.0992263	0	0
0.0483	信息传输、软件和信息技术服务	0.5187	0	交通运输、仓储和邮政业	0.1893	2017	0.0736	0.06	0.6623	4.11	0.1515	0.00832049	莱商银行股份有限公司	0	25.3583	0.167585	0.453545	0.47992	2	0	23.678	0.311408	0.387788	0.085376	0.0757967	0.298684	0.168588	0.100988	0	0
0.0483	信息传输、软件和信息技术服务	0.5294	0	交通运输、仓储和邮政业	0.2	2018	0.064	0.06	0.7927	2.84	0.1291	0.00762117	莱商银行股份有限公司	0	25.5217	0.230116	0.4399	0.4953	1	0	23.7202	0.307918	0.309812	0.095256	0.0654099	0.269917	0.13792	0.105153	0	0
0.0483	信息传输、软件和信息技术服务	0.5294	0	交通运输、仓储和邮政业	0.2	2019	0.055	0.09	0.691	2.41	0.122	0.00838613	莱商银行股份有限公司	0	25.6213	0.283916	0.398	0.53		0						0.241634	0.104076	0.105153	0	0
0.0483	信息传输、软件和信息技术服务	0.5294	0	交通运输、仓储和邮政业	0.2	2020	0.036	0.13	0.638649	2.84	0.1913	0.00838613	莱商银行股份有限公司	0	25.7608	0.993285	0.398	0.53		0						1.45693	4.35559	0.105153	0	0
0.19	交通运输、仓储和邮政业	0.38	0	住宿和餐饮业	0.2	2012	0.095	0.15	0.724	0	0.5474	0.122174	营口沿海银行股份有限公司	0	22.4139	0.219943	0.5325	0.3807		0						0.354305	0.150546	0.147488	0	1
0.19	交通运输、仓储和邮政业	0.38	0	住宿和餐饮业	0.2	2013	0.087	0.12	0.7179	0	0.2312	0.0897446	营口沿海银行股份有限公司	0	23.1821	0.248651	0.527	0.387		0						0.289499	0.139831	0.147488	0	1
0.19	交通运输、仓储和邮政业	0.38	0	住宿和餐饮业	0.2	2014	0.058	0.07	0.5738	0	0.1936	0.10052	营口沿海银行股份有限公司	0	23.4099	0.107288	0.502492	0.41766		0						0.301561	0.141643	0.147488	0	1
0.19	交通运输、仓储和邮政业	0.38	0	住宿和餐饮业	0.2	2015	0.03	0.14	0.1669	0.65	0.1215	0.0604775	营口沿海银行股份有限公司	0	24.7365	0.134623	0.454915	0.461928		0						0.261524	0.166662	0.147488	0	1
0.19	批发和零售业	0.38	0	住宿和餐饮业	0.2	2016	-0.025	0.08	0.291	1.33	0.1248	0.36442	营口沿海银行股份有限公司	0	24.8844	0.27531	0.386865	0.515456		0						0.36442	0.223501	0.135338	0	1
0.19	批发和零售业	0.31	0	住宿和餐饮业	0.2	2017	0.042	0.05	0.6941	1.53	0.1148	0.469875	营口沿海银行股份有限公司	0	24.7284	0.301607	0.392999	0.525739		0						0.469875	0.29133	0.106088	0	1
0.139	批发和零售业	0.3658	0	住宿和餐饮业	0.1463	2018	0.056	0.06	0.7088	1.46	0.1204	0.274432	营口沿海银行股份有限公司	0	25.0475	0.265422	0.396	0.5237		0						0.392046	0.257346	0.0665118	0	0
0.139024	批发和零售业	0.226829	0	住宿和餐饮业	0.146341	2019	0.055	0.09	0.63	1.77	0.107	0.599248	营口沿海银行股份有限公司	0	25.3175	0.337723	0.383	0.53		0						0.599248	0.391819	0.0665325	0	1
0.2037	制造业	0.2522	0	制造业	0.0388	2007	0.15	0.11	0.6956	3.13	0.0714	0.345992	营口银行股份有限公司	0	23.2739	0.202807	0.531	0.366		0						0.345992	0.123952	0.0955954	1	0
0.1906	制造业	0.2741	0	制造业	0.0363	2008	0.134	0.2	0.6548	1.95	0.0973	0.298195	营口银行股份有限公司	0	23.5778	0.206781	0.558	0.345		0						0.298195	0.0992142	0.0978791	1	0
0.1669	制造业	0.3204	1	0	0	2009	0.1311	0.24	0.6371	0.94	0.1412	0.307971	营口银行股份有限公司	0	23.9887	0.193144	0.52	0.387		0						0.307971	0.116403	0.0962489	0	0
0.1632	制造业	0.3354	1	0	0	2010	0.142	0.2	0.5055	0.66	0.1268	0.361232	营口银行股份有限公司	0	24.4886	0.213374	0.541	0.371		0						0.361232	0.169569	0.100381	0	0
0.1531	制造业	0.489	1	0	0	2011	0.122	0.1	0.5199	0.49	0.1301	0.381943	营口银行股份有限公司	0	24.7059	0.213082	0.547	0.367		0						0.381943	0.186522	0.095047	0	0
0.1531	制造业	0.489	1	0	0	2012	0.095	0.15	0.5375	1.15	0.1422	0.388097	营口银行股份有限公司	0	24.8718	0.219943	0.5325	0.3807		0						0.388097	0.19088	0.095047	0	0
0.1531	制造业	0.489	1	0	0	2013	0.087	0.12	0.5596	1.1	0.1246	0.37453	营口银行股份有限公司	0	24.9908	0.248651	0.527	0.387		0						0.37453	0.180426	0.095047	0	0
0.1483	制造业	0.4736	1	0	0	2014	0.058	0.07	0.5867	1.09	0.1388	0.345898	营口银行股份有限公司	0	25.1255	0.107288	0.502492	0.41766		0						0.345898	0.170304	0.0895308	0	0
0.1483	制造业	0.4736	1	0	0	2015	0.03	0.14	0.48	1.28	0.1251	0.351059	营口银行股份有限公司	0	25.3786	0.134623	0.454915	0.461928		0						0.351059	0.17642	0.0895308	0	0
0.1627	制造业	0.2705	1	0	0	2016	-0.025	0.08	0.52	1.47	0.1182	0.320379	营口银行股份有限公司	0	25.5661	0.27531	0.386865	0.515456		0						0.320379	0.153012	0.0740638	1	0
0.1628	制造业	0.2706	0	0	0	2017	0.042	0.05	0.561	1.5	0.107	0.310437	营口银行股份有限公司	0	25.7758	0.301607	0.392999	0.525739		0						0.310437	0.135144	0.0741565	1	0
0.1628	制造业	0.2706	0	0	0	2018	0.056	0.06	0.548	1.61	0.1209	0.30436	营口银行股份有限公司	0	25.8011	0.265422	0.396	0.5237		0						0.30436	0.129363	0.0741565	1	0
0.1586	制造业	0.1687	0	0	0	2019	0.055	0.09	0.5039	1.7	0.1274	0.298585	营口银行股份有限公司	0	25.8596	0.337723	0.383	0.53		0						0.298585	0.136329	0.0535281	1	0
0.0976	批发和零售业	0.2371	0	0	0	2012	0.095	0.15	0.6311	1.41	0.1111	0.2308	葫芦岛银行股份有限公司	0	23.9941	0.219943	0.5325	0.3807		0						0.2308	0.119173	0.0650323	0	1
0.0976	制造业	0.1652	0	0	0	2013	0.087	0.12	0.5889	1.09	0.1472	0.2204	葫芦岛银行股份有限公司	0	24.2621	0.248651	0.527	0.387		0						0.2204	0.0743242	0.0422577	1	0
0.0976	制造业	0.1652	0	0	0	2014	0.058	0.07	0.6802	1.22	0.1343	0.2104	葫芦岛银行股份有限公司	0	24.4534	0.107288	0.502492	0.41766		0						0.2104	0.0936752	0.0422577	1	0
0.0976	制造业	0.1652	0	0	0	2015	0.03	0.14	0.6499	1.41	0.1242	0.222	葫芦岛银行股份有限公司	0	24.5606	0.134623	0.454915	0.461928		0						0.222	0.0986831	0.0422577	1	0
0.184	制造业	0.1526	0	文化、体育和娱乐业	0.0311	2016	-0.025	0.08	0.6526	1.64	0.1343	0.2358	葫芦岛银行股份有限公司	0	24.8044	0.27531	0.386865	0.515456		0						0.2964	0.159168	0.0623576	1	0
0.184	批发和零售业	0.1526	0	文化、体育和娱乐业	0.0311	2017	0.042	0.05	0.6651	1.74	0.1174	0.3043	葫芦岛银行股份有限公司	0	24.9335	0.301607	0.392999	0.525739	2	0	22.1488	0.428925	0.542021	0.051979	0.0247121	0.3043	0.160514	0.0623576	1	0
0.184	批发和零售业	0.1526	0	文化、体育和娱乐业	0	2018	0.056	0.06	0.6394	1.76	0.1241	0.1512	葫芦岛银行股份有限公司	0	25.2321	0.265422	0.396	0.5237	3	0	23.4955	0.534481	0.407733	0.074861	0.00495911	0.1895	0.0798039	0.0601296	1	0
0.184	批发和零售业	0.1526	0	文化、体育和娱乐业	0	2019	0.055	0.09	0.6602	3.73	0.1077	0.3481	葫芦岛银行股份有限公司	0	25.4119	0.337723	0.383	0.53	2	0	22.2461	0.426042	0.545238	0.044241	0.00764198	0.3481	0.171181	0.0601296	1	0
0.184	批发和零售业	0.1526	0	文化、体育和娱乐业	0	2020	0.006	0.08	1.57671	1.22	0.1343	0.3481	葫芦岛银行股份有限公司	0	25.3249	0.200976	0.383	0.53	3	0	23.4956	0.482569	0.417116	0.034888	0.0234477			0.0601296	1	0
0.156	房地产业	0.2333	0	0	0	2011	0.113	0.13	0.619	0.98	0.1243	0.0462456	衡水银行股份有限公司	0	23.4369	0.102856	0.535	0.346		0						0.723329	0.549936	0.072156	0	1
0.156	房地产业	0.2333	0	0	0	2012	0.096	0.15	0.5789	0.87	0.1253	0.0434717	衡水银行股份有限公司	0	23.6496	0.0970423	0.5269	0.3531		0						0.652075	0.470982	0.072156	0	1
0.156	房地产业	0.2333	0	0	0	2013	0.082	0.15	0.5495	0.4	0.1203	0.0408013	衡水银行股份有限公司	0	23.9611	0.0922443	0.522	0.355		0						0.612019	0.441242	0.072156	0	1
0.156	房地产业	0.2333	0	0	0	2014	0.065	0.11	0.5348	0.61	0.1126	0.0107498	衡水银行股份有限公司	0	24.2309	0.0618976	0.510274	0.37255		0						0.588076	0.426474	0.072156	0	1
0.13071	房地产业	0.19141	0	金融业	0.04321	2015	0.068	0.12	0.6222	1.75	0.1197	0.0122783	衡水银行股份有限公司	0	24.2387	0.070405	0.482682	0.401924		0						0.640608	0.459661	0.0529467	0	1
0.13071	房地产业	0.19141	0	金融业	0.04321	2016	0.068	0.14	0.6281	1.78	0.1175	0.0129218	衡水银行股份有限公司	0	24.3499	0.0676604	0.475732	0.415358		0						0.670019	0.48577	0.0529467	0	1
0.141	制造业	0.3831	0	金融业	0.031	2017	0.066	0.08	0.6746	2.47	0.1224	0.650523	衡水银行股份有限公司	0	24.4991	0.0819871	0.465841	0.442145		0						0.650523	0.463297	0.0584648	0	0
0.5003	制造业	0.6576	0	金融业	0.0156	2018	0.065	0.1	0.5306	4.19	0.1435	0.422572	衡水银行股份有限公司	0	24.8312	0.110938	0.4454	0.4619		0						0.422572	0.246637	0.266624	0	0
0.5003	制造业	0.6576	0	金融业	0.0156	2019	0.068	0.11	0.5237	2.94	0.126	0.34527	衡水银行股份有限公司	0	25.0768	0.112416	0.387	0.513		0						0.34527	0.175104	0.266719	0	0
0.0519	房地产业	0.268	0	金融业	0.0455	2007	0.158	0.14	0.7771	4.96	0.11	0.159971	西安银行股份有限公司	0	24.4383	0.220243	0.542	0.349		0						0.284826	0.12812	0.0403606	0	0
0.0519	房地产业	0.268	0	金融业	0.0455	2008	0.164	0.27	0.6794	4.86	0.1272	0.155113	西安银行股份有限公司	0	24.668	0.263501	0.561	0.329		0						0.30284	0.139242	0.0403606	0	0
0.0252	房地产业	0.521	1	金融业	0.0256	2009	0.1362	0.29	0.5957	1.72	0.1752	0.1386	西安银行股份有限公司	0	24.8608	0.28658	0.519	0.385		0						0.286869	0.127141	0.103675	0	0
0.0252	房地产业	0.521	1	金融业	0.0256	2010	0.146	0.18	0.5982	1.13	0.1652	0.124473	西安银行股份有限公司	0	25.1163	0.294375	0.538	0.364		0						0.264836	0.114618	0.103675	0	0
0.0317	制造业	0.521	1	金融业	0.0256	2011	0.139	0.17	0.5837	0.98	0.1412	0.1059	西安银行股份有限公司	0	25.3517	0.307681	0.554	0.348		0						0.2705	0.153885	0.100305	0	0
0.0317	制造业	0.53	1	金融业	0.0256	2012	0.129	0.18	0.5892	0.76	0.1382	0.133185	西安银行股份有限公司	0	25.5277	0.281465	0.5586	0.3466		0						0.133185	0.0399784	0.103644	0	0
0.0317	制造业	0.53	1	金融业	0.0256	2013	0.11	0.13	0.6026	0.65	0.1235	0.126558	西安银行股份有限公司	0	25.6187	0.261233	0.555	0.349		0						0.126558	0.0487537	0.103644	0	0
0.0317	制造业	0.53	1	金融业	0.0256	2014	0.097	0.1	0.6439	0.79	0.1224	0.110672	西安银行股份有限公司	0	25.7424	0.22493	0.541395	0.37014		0						0.130039	0.0613628	0.103644	0	0
0.0238	批发和零售业	0.5074	1	制造业	0.15	2015	0.0785	0.16	0.7051	1.18	0.1538	0.1046	西安银行股份有限公司	0	26.0705	0.24488	0.503951	0.4074		0						0.13	0.0674091	0.113129	0	0
0.0238	批发和零售业	0.5074	1	制造业	0.15	2016	0.076	0.09	0.7299	1.27	0.1418	0.1152	西安银行股份有限公司	0	26.1076	0.281738	0.489223	0.423464		0						0.1152	0.0475095	0.113129	0	0
0.1575	房地产业	0.3535	1	制造业	0.15	2017	0.08	0.07	0.7718	1.24	0.1383	0.1015	西安银行股份有限公司	0	26.1791	0.274714	0.496962	0.423515	8.8	0	24.1918	0.538981	0.326852	0.035544	0.0977389	0.103	0.0467102	0.115697	0	0
0.1575	房地产业	0.3535	1	制造业	0.15	2018	0.083	0.07	0.8458	1.2	0.1417	0.119	西安银行股份有限公司	0	26.2183	0.324139	0.4975	0.427	8.8	0	24.3713	0.608335	0.287219	0.015604	0.0445843	0.121	0.0612179	0.115697	0	0
0.1417	房地产业	0.3182	1	制造业	0.135	2019	0.06	0.09	0.8763	1.18	0.1485	0.1243	西安银行股份有限公司	0	26.3519	0.339109	0.464	0.458	8.8	0	24.4805	0.616422	0.305426	0.009017	0.0368995	0.1243	0.0523782	0.0937107	0	0
0.1417	房地产业	0.3182	1	制造业	0.135	2020	0.022	0.11	0.7998	1.18	0.145	0.0755	西安银行股份有限公司	0	26.4481	0.734965	0.464	0.458	8.8	0	24.4373	0.633446	0.270309	-0.035092	0.035069	0.2705	0.12188	0.0937107	0	0
0.049969	金融业	0.291599	0	金融业	0.106036	2019	0.081	0.01	0.7656	3.19	0.2484	0.161406	西藏银行股份有限公司	1	24.633	0.41783	0.374	0.544		0						0.202696	0.116697	0.0426494	0	0
0.0261	制造业	0.2193	0	制造业	0.0696	2015	0.107	0.28	0.4763	1.98	0.1239	0.1139	贵州银行股份有限公司	1	25.832	0.46223	0.394935	0.448854		0						0.418929	0.231476	0.0243004	0	0
0.0269	制造业	0.2764	0	制造业	0.0776	2016	0.1053	0.22	0.4223	1.87	0.1181	0.0795	贵州银行股份有限公司	1	26.1612	0.357756	0.396505	0.446729		0						0.186795	0.0849877	0.034048	0	0
0.021	制造业	0.317	0	制造业	0.0666	2017	0.102	0.1	0.4412	1.54	0.1206	0.0492	贵州银行股份有限公司	1	26.3839	0.316901	0.400872	0.449043		0						0.4178	0.21416	0.0440039	0	0
0.021	制造业	0.317	0	制造业	0.0666	2018	0.091	0.01	0.6405	1.36	0.1283	0.022578	贵州银行股份有限公司	1	26.5566	0.328667	0.3887	0.4654		0						0.3475	0.150483	0.0440039	0	0
0.0195	制造业	0.3235	0	制造业	0.12	2019	0.083	0.03	0.696	1.18	0.1445	0.0186	贵州银行股份有限公司	1	26.7379	0.385996	0.361	0.503		0						0.1521	0.0577285	0.0419385	0	0
0.0162	制造业	0.3235	0	制造业	0.12	2020	0.0446	0.04	0.7463	1.15	0.1367	0.0215031	贵州银行股份有限公司	1	26.8466	1.61945	0.361	0.503		0						0.345919	0.137572	0.0419385	0	0
0.052	制造业	0.282	0	制造业	0.052	2010	0.128	0.25	0.544	0.73	0.1375	0.127473	贵阳银行股份有限公司	1	24.8734	0.286996	0.391	0.473		0						0.18165	0.0723272	0.061538	0	0
0.0398	制造业	0.2947	0	制造业	0.0389	2011	0.15	0.19	0.533	0.73	0.1328	0.1625	贵阳银行股份有限公司	0	25.1308	0.37744	0.385	0.488		0						0.1842	0.0971937	0.0504366	0	0
0.0398	制造业	0.2947	0	制造业	0.0389	2012	0.136	0.2	0.5341	0.6	0.1549	0.14641	贵阳银行股份有限公司	0	25.3841	0.456277	0.3908	0.4791		0						0.169751	0.0832204	0.0504366	0	0
0.0398	制造业	0.2947	0	制造业	0.0389	2013	0.125	0.26	0.5215	0.59	0.1288	0.1349	贵阳银行股份有限公司	0	25.5318	0.512115	0.405	0.466		0						0.1744	0.0813824	0.0504366	0	0
0.0398	制造业	0.2947	0	制造业	0.0389	2014	0.108	0.15	0.5371	0.81	0.12	0.119879	贵阳银行股份有限公司	0	25.7738	0.330657	0.416283	0.445535		0						0.156984	0.0791812	0.0504366	0	0
0.039761	制造业	0.333595	0	建筑业	0.038919	2015	0.107	0.28	0.4596	1.48	0.1354	0.0865653	贵阳银行股份有限公司	0	26.1964	0.46223	0.394935	0.448854		0						0.156298	0.0667826	0.0542548	0	0
0.0311	制造业	0.2469	0	建筑业	0.0288	2016	0.1053	0.22	0.3897	1.42	0.1375	0.0787	贵阳银行股份有限公司	0	26.6428	0.357756	0.396505	0.446729		0						0.2256	0.113042	0.0301952	0	0
0.0311	制造业	0.2469	0	建筑业	0.0288	2017	0.102	0.1	0.4219	1.34	0.1156	0.0739	贵阳银行股份有限公司	0	26.8634	0.316901	0.400872	0.449043	2	0	22.439	0.726506	0.855158	0.013963	0.00713417	0.2426	0.0973788	0.0301952	0	0
0.0311	制造业	0.2469	0	建筑业	0.0288	2018	0.091	0.01	0.545	1.35	0.1297	0.0724	贵阳银行股份有限公司	0	26.9445	0.328667	0.3887	0.4654	2	0	22.6348	0.797313	0.878332	0.009008	0.00840987	0.1676	0.0590434	0.030823	0	0
0.0311	制造业	0.2496	1	电力、热力、燃气及水生产和供应业	0.0624	2019	0.083	0.03	0.6137	1.45	0.1361	0.0541	贵阳银行股份有限公司	0	27.0519	0.385996	0.361	0.503	2	0	22.5313	0.772147	0.861839	0.004185	0.00384738	0.2121	0.0827208	0.0321471	0	0
0.0311	制造业	0.2496	0	电力、热力、燃气及水生产和供应业	0.0624	2020	0.0446	0.04	0.6505	1.53	0.1288	0.0562	贵阳银行股份有限公司	0	27.1045	1.61945	0.361	0.503	2	1	23.9133	0.692135	0.84806	0.042243	0.00664037	0.1768	0.0650823	0.0306076	0	0
0.0478	批发和零售业	0.2247	0	交通运输、仓储和邮政业	0.0223	2013	0.101	0.16	0.3455	1.19	0.1257	0.2257	赣州银行股份有限公司	0	24.9365	0.313257	0.535	0.351		0						0.2257	0.147406	0.0457183	0	1
0.0478	批发和零售业	0.2247	0	交通运输、仓储和邮政业	0.0223	2014	0.097	0.11	0.4668	1.43	0.1241	0.2919	赣州银行股份有限公司	0	25.0181	0.296393	0.524857	0.368		0						0.2919	0.1287	0.0452729	0	1
0.0478	批发和零售业	0.2247	0	交通运输、仓储和邮政业	0.0223	2015	0.091	0.15	0.5145	1.81	0.1254	0.3733	赣州银行股份有限公司	0	25.2221	0.299747	0.502971	0.391014	4	0						0.3733	0.203597	0.0452729	0	1
0.0478	批发和零售业	0.2247	0	交通运输、仓储和邮政业	0.0223	2016	0.09	0.16	0.5325	1.78	0.1293	0.158	赣州银行股份有限公司	0	25.3944	0.292405	0.477298	0.419749	4	0						0.158	0.0770428	0.0445966	0	1
0.0393	批发和零售业	0.2804	0	制造业	0.0494	2017	0.088	0.12	0.6329	1.91	0.124	0.0755	赣州银行股份有限公司	0	25.5256	0.371318	0.481247	0.427019	0.19	0	21.7257	0.483364	0.542573	0.012332	0.0120839	0.1031	0.0309223	0.0454276	0	0
0.0393	批发和零售业	0.2804	0	制造业	0.0494	2018	0.087	0.08	0.656	1.88	0.1209	0.0857	赣州银行股份有限公司	0	25.6394	0.396434	0.4662	0.4484	4	0	25.4315	0.591415	0.141787	0.042445	0.0337829	0.0906	0.0329685	0.0454276	0	0
0.0333	批发和零售业	0.3492	0	制造业	0.0418	2019	0.08	0.11	0.69	1.26	0.1391	0.1269	赣州银行股份有限公司	0	25.8556	0.502357	0.442	0.475	0.19	0	21.3668	0.431022	0.571634	-0.005294	0.00880488	0.1269	0.0433401	0.0557494	0	0
0.0333	批发和零售业	0.3492	0	制造业	0.0418	2020	0.038	0.12	0.6869	1.8	0.1188	0.0271	赣州银行股份有限公司	0	26.1246	1.83956	0.442	0.475	0.2	0	23.4405	0.382607	0.374964	0.145108	0.0990659	0.093	0.0188497	0.0557494	0	0
0.081	金融业	0.4626	1	采矿业	0.0463	2010	0.142	0.2	0.6561	0.97	0.1316	0.0620657	辽阳银行股份有限公司	0	24.2121	0.213374	0.541	0.371		0						0.367222	0.172823	0.131855	0	0
0.0892	制造业	0.3962	1	采矿业	0.0396	2011	0.122	0.1	0.5934	0.77	0.1463	0.378332	辽阳银行股份有限公司	0	24.5273	0.213082	0.547	0.367		0						0.378332	0.156165	0.107124	0	0
0.0892	制造业	0.3962	1	采矿业	0.0396	2012	0.095	0.15	0.53	0.75	0.1366	0.383742	辽阳银行股份有限公司	0	24.8259	0.219943	0.5325	0.3807		0						0.383742	0.15754	0.107124	0	0
0.0892	制造业	0.3962	1	采矿业	0.0396	2013	0.087	0.12	0.5131	0.95	0.1544	0.334951	辽阳银行股份有限公司	0	25.0331	0.248651	0.527	0.387		0						0.334951	0.128451	0.107124	0	0
0.0892	制造业	0.3962	1	采矿业	0.0396	2014	0.058	0.07	0.5706	1.47	0.1577	0.287666	辽阳银行股份有限公司	0	25.1249	0.107288	0.502492	0.41766		0						0.287666	0.092985	0.107124	0	0
0.0892	制造业	0.3962	1	采矿业	0.0396	2015	0.03	0.14	0.5963	1.93	0.127	0.226826	辽阳银行股份有限公司	0	25.2513	0.134623	0.454915	0.461928		0						0.229697	0.118359	0.107124	0	0
0.087154	制造业	0.303144	1	0	0	2016	-0.025	0.08	0.541	1.98	0.1278	0.175129	辽阳银行股份有限公司	0	25.4657	0.27531	0.386865	0.515456		0						0.341161	0.2123	0.0767188	0	0
0.0872	制造业	0.3032	1	0	0	2017	0.042	0.05	0.4991	2.08	0.1223	0.13755	辽阳银行股份有限公司	0	25.5965	0.301607	0.392999	0.525739		0						0.287418	0.170866	0.0767423	0	0
0.0872	制造业	0.3032	1	0	0	2018	0.056	0.06	0.5824	2.03	0.1191	0.143695	辽阳银行股份有限公司	0	25.6354	0.265422	0.396	0.5237		0						0.408226	0.220174	0.0749829	0	0
0.0872	制造业	0.3032	1	0	0	2019	0.055	0.09	0.9271	2.16	0.1153	0.12244	辽阳银行股份有限公司	0	25.5724	0.337723	0.383	0.53		0						0.550978	0.339345	0.0749829	0	0
0.0995	房地产业	0.1138	0	0	0	2018	0.08	0.06	0.4931	3.49	0.1611	0.210104	达州银行股份有限公司	0	24.9132	0.415963	0.3767	0.514		0						0.48624	0.291939	0.0327897	1	0
0.1492	建筑业	0.2385	0	制造业	0.1239	2018	0.08	0.06	0.6919	1.72	0.1469	0.108512	遂宁银行股份有限公司	0	24.6762	0.415963	0.3767	0.514		0						0.251551	0.121469	0.0768494	1	0
0.1492	建筑业	0.2385	0	制造业	0.1239	2019	0.075	0.07	0.7581	1.91	0.1673	0.0883	遂宁银行股份有限公司	0	24.6056	0.433053	0.373	0.524		0						0.2692	0.126801	0.0768494	1	0
0.1492	建筑业	0.2385	0	制造业	0.1239	2020	0.038	0.1	0.47167	0.42	0.1282	0.1008	遂宁银行股份有限公司	0	24.6366	1.57846	0.373	0.524		0						0.2759	0.13729	0.0768494	1	0
0.15	制造业	0.1237	0	金融业	0.15	2013	0.082	0.15	0.4929	0.52	0.1166	0.3089	邢台银行股份有限公司	0	24.2369	0.0922443	0.522	0.355		0						0.3089	0.137732	0.065858	0	0
0.15	制造业	0.1237	0	金融业	0.15	2014	0.065	0.11	0.5101	2.53	0.1189	0.3127	邢台银行股份有限公司	0	24.4581	0.0618976	0.510274	0.37255		0						0.3127	0.183778	0.065858	0	0
0.15	制造业	0.1237	0	金融业	0.15	2015	0.068	0.12	0.5345	1.44	0.1225	0.2817	邢台银行股份有限公司	0	24.502	0.070405	0.482682	0.401924		0						0.3116	0.189576	0.065858	0	0
0.15	制造业	0.1237	0	金融业	0.15	2016	0.068	0.14	0.5092	1.55	0.1201	0.2576	邢台银行股份有限公司	0	25.0695	0.0676604	0.475732	0.415358		0						0.4016	0.239253	0.0655033	0	0
0.15	制造业	0.1237	0	金融业	0.15	2017	0.066	0.08	0.5445	1.57	0.1104	0.284	邢台银行股份有限公司	0	25.2282	0.0819871	0.465841	0.442145		0						0.3831	0.24066	0.0655033	0	0
0.121	制造业	0.2928	0	金融业	0.1851	2018	0.065	0.1	0.644	2.09	0.1338	0.2408	邢台银行股份有限公司	0	25.2531	0.110938	0.4454	0.4619	0.1	0	24.3713	0.608335	0.287219	0.015604	0.0445843	0.3808	0.222481	0.0836648	0	1
0.121	制造业	0.2928	0	金融业	0.1851	2019	0.068	0.11	0.6709	2.83	0.1252	0.203365	邢台银行股份有限公司	0	25.3591	0.112416	0.387	0.513	0.1	0	24.4805	0.616422	0.305426	0.009017	0.0368995	0.203365	0.109599	0.0837222	0	1
0.121	制造业	0.2928	0	金融业	0.1851	2020	0.039	0.11	0.543659	0.52	0.1252	0.1751	邢台银行股份有限公司	0	25.5268	0.425073	0.387	0.513	0.1	0	24.4373	0.633446	0.270309	-0.035092	0.035069	0.3672	0.17742	0.0837222	0	1
0.0984	批发和零售业	0.1958	0	采矿业	0.0959	2010	0.122	0.17	0.5026	0.53	0.1081	0.2925	邯郸银行股份有限公司	0	23.9547	0.113159	0.525	0.349		0						0.323	0.199967	0.0795483	0	1
0.0983	批发和零售业	0.1956	0	采矿业	0.0623	2011	0.113	0.13	0.4365	0.41	0.1373	0.2612	邯郸银行股份有限公司	0	24.1792	0.102856	0.535	0.346		0						0.329	0.187926	0.0709956	0	1
0.0983	批发和零售业	0.1956	0	采矿业	0.0623	2012	0.096	0.15	0.4256	0.29	0.1224	0.2498	邯郸银行股份有限公司	0	24.6537	0.0970423	0.5269	0.3531		0						0.3166	0.172704	0.0709956	0	1
0.0983	批发和零售业	0.1956	0	采矿业	0.0623	2013	0.082	0.15	0.409	0.23	0.1122	0.2106	邯郸银行股份有限公司	0	25.0067	0.0922443	0.522	0.355		0						0.287	0.131955	0.0709956	0	1
0.099	批发和零售业	0.1984	0	房地产业	0.0772	2014	0.065	0.11	0.406	0.38	0.1339	0.3133	邯郸银行股份有限公司	0	25.1284	0.0618976	0.510274	0.37255		0						0.3133	0.249394	0.0737048	0	1
0.099	批发和零售业	0.1984	0	建筑业	0.0999	2015	0.068	0.12	0.4672	1.25	0.1225	0.3125	邯郸银行股份有限公司	0	25.4358	0.070405	0.482682	0.401924		0						0.3125	0.172512	0.0746868	0	1
0.0886	批发和零售业	0.1776	0	房地产业	0.0691	2016	0.068	0.14	0.5127	1.97	0.1196	0.2927	邯郸银行股份有限公司	0	25.7083	0.0676604	0.475732	0.415358		0						0.2927	0.159972	0.0553818	0	1
0.0886	批发和零售业	0.1776	0	房地产业	0.0691	2017	0.066	0.08	0.5362	2.18	0.1212	0.3125	邯郸银行股份有限公司	0	25.7525	0.0819871	0.465841	0.442145		0						0.3125	0.272712	0.0553818	0	1
0.0931	制造业	0.1502	0	建筑业	0.0754	2018	0.065	0.1	0.5934	2.71	0.1193	0.2809	邯郸银行股份有限公司	0	25.8077	0.110938	0.4454	0.4619		0						0.2809	0.160194	0.0443836	1	0
0.0931	制造业	0.1502	0	建筑业	0.0754	2019	0.068	0.11	0.5452	2.18	0.1214	0.2512	邯郸银行股份有限公司	0	25.8764	0.112416	0.387	0.513		0						0.2512	0.112742	0.0420338	1	0
0.0931	制造业	0.1502	0	建筑业	0.0754	2020	0.039	0.11	0.408797	1.9	0.1193	0.2833	邯郸银行股份有限公司	0	25.9345	0.425073	0.387	0.513	5	1	22.2611	0.557515	0.62568	0.057179	0.0938614	0.2833	0.152433	0.0416137	1	0
0	0	0.4501	0	金融业	0.0509	2008	0.1211	0.21	0.5969	2.25	0.1065	0	郑州银行股份有限公司	0	24.2494	0.088359	0.569	0.286		0						0.0802342	0.0141663	0.13261	0	0
0	0	0.4501	0	金融业	0.0509	2009	0.1092	0.26	0.5689	1.51	0.1467	0	郑州银行股份有限公司	0	24.471	0.096815	0.565	0.293		0						0.2719	0.116163	0.13261	0	0
0	0	0.4501	0	金融业	0.0509	2010	0.125	0.21	0.5937	0.51	0.1161	0	郑州银行股份有限公司	0	24.779	0.101817	0.573	0.286		0						0.2285	0.115157	0.13261	0	0
0.0665	房地产业	0.1892	0	金融业	0.052	2011	0.119	0.15	0.677	0.44	0.1845	0.0783	郑州银行股份有限公司	0	25.0067	0.0907058	0.573	0.297		0						0.2049	0.0727845	0.0388579	0	1
0.0665	房地产业	0.1841	0	金融业	0.052	2012	0.101	0.19	0.6719	0.47	0.1526	0.1284	郑州银行股份有限公司	0	25.3651	0.0909717	0.5633	0.3094		0						0.1765	0.0714686	0.0380651	0	1
0.0665	房地产业	0.1879	0	金融业	0.052	2013	0.09	0.18	0.6165	0.53	0.1208	0.0787	郑州银行股份有限公司	0	25.7295	0.131868	0.554	0.32		0						0.2548	0.121019	0.038227	0	1
0.0665	房地产业	0.1892	0	金融业	0.052	2014	0.089	0.12	0.5883	0.75	0.1112	0.0602671	郑州银行股份有限公司	0	26.0428	0.0825857	0.509944	0.370988		0						0.217988	0.0858314	0.0385524	0	1
0.0665	房地产业	0.1892	0	金融业	0.052	2015	0.083	0.15	0.5573	1.1	0.122	0.0778	郑州银行股份有限公司	0	26.3053	0.092546	0.484225	0.40201		0						0.2548	0.117844	0.0385524	0	1
0.0492	房地产业	0.1392	0	金融业	0.0385	2016	0.0814	0.14	0.5134	1.31	0.1176	0.1134	郑州银行股份有限公司	0	26.6263	0.0946511	0.476278	0.417816		0						0.2505	0.114761	0.0206314	0	1
0.0492	房地产业	0.1392	0	金融业	0.045	2017	0.078	0.09	0.5029	1.5	0.1353	0.1362	郑州银行股份有限公司	0	26.8005	0.0945821	0.473719	0.433374		0						0.2151	0.0799525	0.0211742	0	1
0.0442	房地产业	0.3392	1	金融业	0.0404	2018	0.076	0.08	0.6606	2.47	0.1315	0.0627	郑州银行股份有限公司	0	26.8678	0.0841178	0.4585	0.4522		0						0.4289	0.230832	0.0825039	0	0
0.0442	房地产业	0.3392	1	金融业	0.0404	2019	0.07	0.09	0.7233	2.37	0.1211	0.1305	郑州银行股份有限公司	0	26.9388	0.0829924	0.435	0.48		0						0.2592	0.166469	0.0825039	0	0
0.0424	批发和零售业	0.3442	1	金融业	0.0415	2020	0.013	0.1	0.8263	2.08	0.1286	0.2691	郑州银行股份有限公司	0	27.0292	0.106443	0.435	0.48	2	0	23.9133	0.692135	0.84806	0.042243	0.00664037	0.2691	0.103057	0.0643608	0	0
0.0994	制造业	0.4225	0	金融业	0.3479	2009	0.1495	0.37	0.5088	0.67	0.1462	0.0149515	重庆三峡银行股份有限公司	0	24.003	0.514747	0.528	0.379		0						0.236732	0.114472	0.148634	0	1
0.0994	制造业	0.4225	0	金融业	0.3479	2010	0.171	0.23	0.4975	0.61	0.1591	0.1595	重庆三峡银行股份有限公司	0	24.5422	0.665125	0.55	0.364		0						0.1595	0.0709618	0.148634	0	1
0.0994	制造业	0.4225	0	金融业	0.3479	2011	0.164	0.18	0.4404	0.33	0.1313	0.1572	重庆三峡银行股份有限公司	0	24.8246	0.678998	0.554	0.362		0						0.1572	0.055615	0.148634	0	1
0.0994	制造业	0.4225	0	金融业	0.3479	2012	0.136	0.2	0.4133	0.25	0.1297	0.1609	重庆三峡银行股份有限公司	0	24.9108	0.787048	0.5237	0.3939		0						0.1609	0.0719956	0.148634	0	1
0.0994	制造业	0.4225	0	金融业	0.3479	2013	0.123	0.17	0.3925	0.52	0.1221	0.1671	重庆三峡银行股份有限公司	0	25.0639	0.841898	0.505	0.414		0						0.1671	0.0664721	0.148634	0	1
0.0994	制造业	0.4225	0	金融业	0.3479	2014	0.109	0.1	0.3283	0.31	0.1147	0.1517	重庆三峡银行股份有限公司	0	25.3373	0.739178	0.457775	0.467833		0						0.1517	0.0572293	0.148634	0	1
0.09941	制造业	0.42251	0	金融业	0.34795	2015	0.11	0.14	0.344	0.98	0.1401	0.14754	重庆三峡银行股份有限公司	0	25.6108	0.771273	0.449784	0.477039		0						0.14754	0.0734389	0.148576	0	1
0.09941	制造业	0.35209	0	金融业	0.28996	2016	0.107	0.12	0.3059	0.93	0.1195	0.1372	重庆三峡银行股份有限公司	0	25.9245	0.766265	0.445246	0.481293		0						0.2548	0.126517	0.112494	0	1
0.09941	制造业	0.35209	0	金融业	0.28996	2017	0.093	0.08	0.3753	4.41	0.1198	0.1578	重庆三峡银行股份有限公司	0	26.0327	0.81702	0.441942	0.492364		0						0.1762	0.114413	0.112494	0	1
0.09941	制造业	0.35209	0	金融业	0.28996	2018	0.06	0.06	0.528	1.3	0.1269	0.1158	重庆三峡银行股份有限公司	0	26.0447	0.786612	0.409	0.5233	0.2	0	23.247	0.841467	0.945495	0.004143	0.0014907	0.191088	0.0860967	0.112494	0	1
0.09941	制造业	0.35209	0	金融业	0.28996	2019	0.063	0.07	0.6413	1.31	0.1347	0.136105	重庆三峡银行股份有限公司	0	26.0627	0.786401	0.402	0.532	0.2	0	23.5963	0.840901	0.981868	0.004777	0.00056044	0.3399	0.182318	0.112494	0	1
0.09941	制造业	0.35209	0	金融业	0.28996	2020	0.039	0.09	0.383758	0.89	0.1293	0.0788	重庆三峡银行股份有限公司	0	26.1903	2.8956	0.402	0.532	0.4	0	23.6232	0.839794	0.974486	0.014245	0.00032888	0.1834	0.0801346	0.112494	0	1
0	0	0.5361	1	交通运输、仓储和邮政业	0.0848	2008	0.145	0.22	0.6816	0.77	0.1077	0	重庆银行股份有限公司	0	24.7565	0.436218	0.477	0.41		0						0.171	0.101336	0.129087	0	0
0	0	0.4862	1	交通运输、仓储和邮政业	0.0848	2009	0.1495	0.37	0.7132	0.47	0.1375	0	重庆银行股份有限公司	0	25.1161	0.514747	0.528	0.379		0						0.2032	0.133843	0.108823	0	0
0	0	0.4862	1	交通运输、仓储和邮政业	0.0848	2010	0.171	0.23	0.7172	0.36	0.1241	0	重庆银行股份有限公司	0	25.4076	0.665125	0.55	0.364		0						0.202	0.132554	0.108823	0	0
0	0	0.4862	1	交通运输、仓储和邮政业	0.0848	2011	0.164	0.18	0.7169	0.35	0.1196	0	重庆银行股份有限公司	0	25.5692	0.678998	0.554	0.362		0						0.192	0.105302	0.108823	0	0
0	0	0.4862	1	交通运输、仓储和邮政业	0.0848	2012	0.136	0.2	0.672	0.33	0.1263	0	重庆银行股份有限公司	0	25.7741	0.787048	0.5237	0.3939		0						0.182686	0.0667574	0.108823	0	0
0	0	0.3833	0	交通运输、仓储和邮政业	0.0633	2013	0.123	0.17	0.6082	0.39	0.1532	0	重庆银行股份有限公司	0	26.055	0.841898	0.505	0.414		0						0.238	0.141101	0.0685187	0	0
0	0	0.3833	0	交通运输、仓储和邮政业	0.0633	2014	0.109	0.1	0.6339	0.69	0.1283	0	重庆银行股份有限公司	0	26.3383	0.739178	0.457775	0.467833		0						0.2208	0.103981	0.0685187	0	0
0.048	金融业	0.3442	1	制造业	0.0674	2015	0.11	0.14	0.626	0.97	0.1163	0.111	重庆银行股份有限公司	0	26.491	0.771273	0.449784	0.477039		0						0.1865	0.139525	0.0577565	0	0
0.048	金融业	0.3537	1	制造业	0.0769	2016	0.107	0.12	0.6578	0.96	0.1179	0.0041	重庆银行股份有限公司	0	26.6451	0.766265	0.445246	0.481293		0						0.2317	0.120451	0.0593224	0	0
0.048	金融业	0.3537	1	制造业	0.0769	2017	0.093	0.08	0.7424	1.35	0.136	0.008	重庆银行股份有限公司	0	26.7701	0.81702	0.441942	0.492364		0						0.1357	0.0687515	0.0593335	0	0
0.048	金融业	0.354	1	制造业	0.0769	2018	0.06	0.06	0.831	1.36	0.1321	0.00364568	重庆银行股份有限公司	0	26.8333	0.786612	0.409	0.5233	5	0	26.1644	0.836293	0.924762	0.017428	0.00120137	0.165713	0.0536385	0.0591525	0	0
0.048	金融业	0.353991	1	制造业	0.0769	2019	0.063	0.07	0.8827	1.27	0.13	0.00313223	重庆银行股份有限公司	0	26.9403	0.786401	0.402	0.532	0.06	0	24.4805	0.616422	0.305426	0.009017	0.0368995	0.146442	0.0466481	0.0591563	0	0
0.0696	金融业	0.651048	1	制造业	0.0943	2020	0.039	0.09	0.9006	1.27	0.1254	0.0008	重庆银行股份有限公司	0	27.0541	2.8956	0.402	0.532	0.15	0	21.3531	0.227311	0.27715	0.019376	0.001148	0.2064	0.0958023	0.19858	0	0
0.0682	建筑业	0.2361	0	批发和零售业	0.0511	2010	0.119	0.21	0.7272	1.18	0.1304	0.0813	金华银行股份有限公司	0	23.8965	0.293024	0.516	0.435		0						0.537	0.318205	0.037596	0	0
0.0682	建筑业	0.2361	0	批发和零售业	0.0511	2011	0.09	0.12	0.7316	0.99	0.1222	0.1097	金华银行股份有限公司	0	24.073	0.312322	0.512	0.439		0						0.5313	0.330422	0.037596	0	0
0.0682	建筑业	0.2361	0	批发和零售业	0.0511	2012	0.08	0.1	0.7137	1.23	0.1146	0.0923	金华银行股份有限公司	0	24.2623	0.346435	0.4995	0.4524		0						0.5183	0.299109	0.037596	0	0
0.0682	建筑业	0.2361	0	批发和零售业	0.0511	2013	0.082	0.11	0.7101	1.14	0.1098	0.0892	金华银行股份有限公司	0	24.4021	0.38928	0.491	0.461		0						0.5272	0.325436	0.037596	0	0
0.0684	建筑业	0.1571	0	制造业	0.0445	2014	0.076	0.07	0.698	1.09	0.116	0.0971	金华银行股份有限公司	0	24.6052	0.195181	0.477312	0.47845		0						0.4946	0.304031	0.0284945	0	1
0.0684	建筑业	0.1571	0	制造业	0.0445	2015	0.0796	0.14	0.7288	1.46	0.1061	0.0864	金华银行股份有限公司	0	24.7359	0.26749	0.459624	0.497637		0						0.4521	0.242107	0.0284945	0	1
0.0684	建筑业	0.1571	0	制造业	0.0445	2016	0.0755	0.1	0.7011	1.5	0.1436	0.0869	金华银行股份有限公司	0	24.8695	0.273425	0.44855	0.50986		0						0.3972	0.185757	0.028105	0	1
0.0684	建筑业	0.1571	0	制造业	0.0445	2017	0.0776	0.08	0.7111	1.57	0.1455	0.0497	金华银行股份有限公司	0	24.9599	0.212242	0.429454	0.533189		0						0.3593	0.164166	0.028105	0	1
0.0684	建筑业	0.1571	0	制造业	0.0445	2018	0.071	0.09	0.6997	1.68	0.1394	0.0483	金华银行股份有限公司	0	25.0009	0.218113	0.4183	0.5467		0						0.3235	0.145672	0.028105	0	1
0.0684	建筑业	0.1571	0	制造业	0.0445	2019	0.068	0.13	0.7144	2	0.1337	0.0833	金华银行股份有限公司	0	25.0759	0.33643	0.426	0.54		0						0.3123	0.143857	0.028105	0	1
0.0684	建筑业	0.1572	0	制造业	0.0445	2020	0.036	0.16	0.723845	1.23	0.1304	0.0905	金华银行股份有限公司	0	25.0261	1.16876	0.426	0.54		0						0.2844	0.169232	0.028123	0	1
0.0417	批发和零售业	0.0804	0	0	0	2007	0.15	0.11	0.6196	4.27	0.1092	0.10742	锦州银行股份有限公司	0	24.0714	0.202807	0.531	0.366		0						0.227478	0.0867229	0.0108119	0	1
0.0496	批发和零售业	0.1265	0	0	0	2008	0.134	0.2	0.6612	2.98	0.1138	0.2714	锦州银行股份有限公司	0	24.2947	0.206781	0.558	0.345		0						0.2714	0.162823	0.0167465	0	1
0.0824	房地产业	0.1267	0	0	0	2009	0.1311	0.24	0.6874	1.48	0.1462	0.0775	锦州银行股份有限公司	0	24.7193	0.193144	0.52	0.387		0						0.2779	0.130944	0.0204059	0	1
0.050368	房地产业	0.110772	0	房地产业	0.034462	2010	0.142	0.2	0.512	1.03	0.1471	0.0776	锦州银行股份有限公司	0	25.2635	0.213374	0.541	0.371		0						0.3362	0.207391	0.0153294	0	1
0.0504	房地产业	0.1108	0	房地产业	0.0345	2011	0.122	0.1	0.6288	0.91	0.1401	0.0806	锦州银行股份有限公司	0	25.3911	0.213082	0.547	0.367		0						0.3126	0.182782	0.015341	0	1
0.0504	房地产业	0.1108	0	房地产业	0.0345	2012	0.095	0.15	0.6908	0.84	0.1466	0.0949381	锦州银行股份有限公司	0	25.5375	0.219943	0.5325	0.3807		0						0.284814	0.166167	0.015341	0	1
0.0504	房地产业	0.1108	0	房地产业	0.0345	2013	0.087	0.12	0.6646	0.87	0.1164	0.071597	锦州银行股份有限公司	0	25.9156	0.248651	0.527	0.387		0						0.2985	0.164985	0.015341	0	1
0.0568	房地产业	0.0881	0	房地产业	0.0295	2014	0.058	0.07	0.557	0.99	0.1045	0.0922	锦州银行股份有限公司	0	26.2475	0.107288	0.502492	0.41766		0						0.455	0.276637	0.0143054	1	0
0.0432	批发和零售业	0.0718	1	0	0	2015	0.03	0.14	0.4744	1.03	0.105	0.1422	锦州银行股份有限公司	0	26.614	0.134623	0.454915	0.461928		0						0.2297	0.0953161	0.0111087	1	0
0.0369	房地产业	0.1006	1	0	0	2016	-0.025	0.08	0.4036	1.14	0.1162	0.1008	锦州银行股份有限公司	0	27.0131	0.27531	0.386865	0.515456		0						0.455	0.312442	0.00853788	0	0
0.0468	批发和零售业	0.0827	1	0	0	2017	0.042	0.05	0.5368	1.04	0.1167	0.502	锦州银行股份有限公司	0	27.3073	0.301607	0.392999	0.525739		0						0.502	0.295019	0.0118751	1	0
0.0407	批发和零售业	0.0748	0	0	0	2018	0.056	0.06	0.7212	4.99	0.0912	0.431586	锦州银行股份有限公司	0	27.4637	0.265422	0.396	0.5237	5	0	23.4955	0.534481	0.407733	0.074861	0.00495911	0.431586	0.234056	0.0091396	0	0
0.0433	批发和零售业	0.1711	1	0	0	2019	0.055	0.09	1.2342	7.7	0.0809	0.470235	锦州银行股份有限公司	0	27.4527	0.337723	0.383	0.53	5	0	23.4893	0.51249	0.425478	0.026906	0.00517258	0.470235	0.274434	0.0223073	0	0
0.0179	批发和零售业	0.5036	1	0	0	2020	0.006	0.08	1.1577	2.07	0.1176	0.46301	锦州银行股份有限公司	0	27.38	0.200976	0.383	0.53	5	0	23.4956	0.482569	0.417116	0.034888	0.0234477	0.46301	0.263657	0.153264	0	0
0.0729	制造业	0.6411	0	电力、热力、燃气及水生产和供应业	0.0545	2009	0.1445	0.34	0.6243	1.57	0.1175	0.246966	长城华西银行股份有限公司	0	23.7208	0.243872	0.474	0.367		0						0.246966	0.0687624	0.277144	0	0
0.0623	制造业	0.5364	0	制造业	0.099	2010	0.151	0.21	0.4869	0.73	0.1223	0.240304	长城华西银行股份有限公司	1	24.178	0.279637	0.505	0.351		0						0.240304	0.0751665	0.214217	0	0
0.055	制造业	0.5655	0	房地产业	0.0967	2011	0.15	0.15	0.5693	0.58	0.1256	0.234116	长城华西银行股份有限公司	0	24.3417	0.264507	0.525	0.334		0						0.234116	0.0759772	0.176116	0	0
0.0603	制造业	0.4952	0	制造业	0.072	2012	0.126	0.19	0.5992	0.64	0.1425	0.24239	长城华西银行股份有限公司	1	24.5617	0.292731	0.5166	0.3453		0						0.24239	0.0881718	0.198801	0	0
0.0604	房地产业	0.5178	0	制造业	0.0451	2016	0.078	0.11	0.599235	1.98	0.1425	0.1455	长城华西银行股份有限公司	0	25.3548	0.337825	0.408353	0.47234		0						0.1704	0.0720612	0.145425	0	0
0.0477	房地产业	0.4587	0	建筑业	0.0495	2017	0.081	0.09	0.760864	1.57	0.1175	0.1439	长城华西银行股份有限公司	0	25.4324	0.378354	0.387454	0.497286	8.85	1	25.0902	0.888156	0.705458	0.005357	0.00301928	0.1985	0.101352	0.0946794	0	0
0.0477	房地产业	0.4587	0	建筑业	0.0495	2018	0.08	0.06	0.615483	2.67	0.1465	0.1439	长城华西银行股份有限公司	0	25.3683	0.415963	0.3767	0.514	8.85	1	25.1644	0.893713	0.654558	0.005357	0.00074531	0.1568	0.0885271	0.0946794	0	0
0.0477	房地产业	0.4587	0	制造业	0.0477	2019	0.075	0.07	0.675639	0.94	0.1544	0.1311	长城华西银行股份有限公司	0	25.3822	0.433053	0.373	0.524	8.85	1	25.2106	0.937489	0.650956	-0.039177	0.0018822	0.1326	0.0674507	0.0946794	0	0
0.0311	房地产业	0.4587	0	制造业	0.0477	2020	0.038	0.1	0.62427	0.64	0.0919	0.1251	长城华西银行股份有限公司	0	25.4557	1.57846	0.373	0.524		0						0.1784	0.0720254	0.0933714	0	0
0.055	批发和零售业	0.52	0	采矿业	0.2	2010	0.146	0.18	0.5344	0.19	0.2432	0.1968	长安银行股份有限公司	0	24.2026	0.294375	0.538	0.364		0						0.1968	0.0951313	0.109121	0	0
0.055	批发和零售业	0.52	0	采矿业	0.2	2011	0.139	0.17	0.5748	0.24	0.1872	0.1871	长安银行股份有限公司	0	24.6596	0.307681	0.554	0.348		0						0.1871	0.100324	0.109688	0	0
0.055	批发和零售业	0.52	0	采矿业	0.2	2012	0.129	0.18	0.6283	0.22	0.132	0.223267	长安银行股份有限公司	0	25.0628	0.281465	0.5586	0.3466		0						0.223267	0.0922483	0.109688	0	0
0.055	批发和零售业	0.52	0	采矿业	0.2	2013	0.11	0.13	0.6256	0.23	0.1136	0.0886	长安银行股份有限公司	0	25.3817	0.261233	0.555	0.349		0						0.1296	0.051422	0.109166	0	0
0.0675	批发和零售业	0.52	0	采矿业	0.2	2014	0.097	0.1	0.6784	0.48	0.1207	0.086	长安银行股份有限公司	0	25.5629	0.22493	0.541395	0.37014		0						0.1307	0.0516929	0.110138	0	0
0.0652	批发和零售业	0.52	0	采矿业	0.2	2015	0.0785	0.16	0.6346	1.34	0.1082	0.2366	长安银行股份有限公司	0	25.7978	0.24488	0.503951	0.4074		0						0.2366	0.0987265	0.11047	0	0
0.061	批发和零售业	0.52	0	采矿业	0.2	2016	0.076	0.09	0.6559	1.84	0.1108	0.2517	长安银行股份有限公司	0	25.9236	0.281738	0.489223	0.423464		0						0.2517	0.103984	0.109775	0	0
0.061	批发和零售业	0.52	0	采矿业	0.2	2017	0.08	0.07	0.6329	1.95	0.1127	0.1321	长安银行股份有限公司	0	26.0679	0.274714	0.496962	0.423515		0						0.1321	0.0546641	0.109775	0	0
0.061	批发和零售业	0.52	0	采矿业	0.2	2018	0.083	0.07	0.7001	1.73	0.1098	0.0857	长安银行股份有限公司	0	26.2091	0.324139	0.4975	0.427		0						0.1305	0.0396517	0.109775	0	0
0.061	批发和零售业	0.52	0	采矿业	0.2	2019	0.06	0.09	0.7554	1.72	0.1195	0.1343	长安银行股份有限公司	0	26.3853	0.339109	0.464	0.458	0.065	0	21.3076	0.294951	0.532948	0.08172	0.0882426	0.1343	0.0533194	0.106674	0	0
0.061	批发和零售业	0.52	0	采矿业	0.2	2020	0.022	0.11	0.630382	1.77	0.1154	0.2613	长安银行股份有限公司	0	26.4803	0.734965	0.464	0.458	0.065	0	21.3558	0.211868	0.516148	0.107274	0.0414506	0.2613	0.116618	0.106674	0	0
0.120336	批发和零售业	0.278475	0	信息传输、软件和信息技术服务	0.094246	2008	0.141	0.2	0.4667	3.08	0.0986	0.1315	长沙银行股份有限公司	0	24.7662	0.0919775	0.442	0.378		0						0.1832	0.0834469	0.0783811	0	1
0.1203	批发和零售业	0.2784	0	信息传输、软件和信息技术服务	0.0942	2009	0.139	0.28	0.459	1.71	0.1091	0.0664	长沙银行股份有限公司	0	24.8903	0.119107	0.435	0.414		0						0.1798	0.0700171	0.0783733	0	1
0.1132	批发和零售业	0.2955	0	信息传输、软件和信息技术服务	0.0852	2010	0.146	0.19	0.4925	1.33	0.1344	0.0669	长沙银行股份有限公司	0	25.1463	0.138509	0.458	0.397		0						0.1099	0.0402094	0.0866288	0	1
0.1132	批发和零售业	0.2965	0	信息传输、软件和信息技术服务	0.0852	2011	0.128	0.17	0.4721	0.76	0.1302	0.162737	长沙银行股份有限公司	0	25.5417	0.151071	0.476	0.383		0						0.162737	0.0386163	0.0870504	0	1
0.0778	批发和零售业	0.3709	0	信息传输、软件和信息技术服务	0.0842	2012	0.113	0.19	0.432	0.72	0.1291	0.099	长沙银行股份有限公司	0	25.8145	0.160755	0.4742	0.3902		0						0.2162	0.0834776	0.0805041	0	0
0.0778	批发和零售业	0.3709	0	信息传输、软件和信息技术服务	0.0842	2013	0.101	0.16	0.4402	0.93	0.1227	0.0842	长沙银行股份有限公司	0	25.9881	0.199162	0.47	0.403		0						0.1208	0.0485707	0.0805041	0	0
0.0838	批发和零售业	0.3356	0	信息传输、软件和信息技术服务	0.0971	2014	0.095	0.13	0.4611	1.28	0.1256	0.0997	长沙银行股份有限公司	0	26.1014	0.122616	0.461661	0.42188		0						0.1371	0.0564555	0.095269	0	0
0.0838	批发和零售业	0.3356	0	信息传输、软件和信息技术服务	0.0971	2015	0.085	0.2	0.4763	1.22	0.1216	0.0928	长沙银行股份有限公司	0	26.377	0.152244	0.443247	0.441481		0						0.0954	0.0332889	0.0924422	0	0
0.094	建筑业	0.2996	0	信息传输、软件和信息技术服务	0.0857	2016	0.08	0.16	0.4342	1.19	0.1228	0.1259	长沙银行股份有限公司	0	26.6726	0.24411	0.42284	0.463746		0						0.161	0.0763996	0.0836691	0	1
0.094	建筑业	0.2997	0	信息传输、软件和信息技术服务	0.0857	2017	0.08	0.11	0.4589	1.24	0.1174	0.0383	长沙银行股份有限公司	0	26.8772	0.250111	0.417235	0.494325	0.1	0	22.5535	0.410451	0.679829	0.060871	0.011698	0.1928	0.0589602	0.0834918	0	1
0.0846	建筑业	0.2697	0	信息传输、软件和信息技术服务	0.0771	2018	0.078	0.05	0.5991	1.29	0.1224	0.0577	长沙银行股份有限公司	0	26.9898	0.283696	0.3968	0.518	0.1	0	22.8296	0.513645	0.685055	0.03815	0.0348017	0.1937	0.0701116	0.0676364	0	1
0.0846	建筑业	0.2719	0	信息传输、软件和信息技术服务	0.0771	2019	0.076	0.07	0.668	1.22	0.1325	0.1094	长沙银行股份有限公司	0	27.1235	0.310107	0.376	0.532	0.1	0	22.1137	0.810543	0.546985	-0.794505	0.00896435	0.1276	0.0480549	0.0684887	0	1
0.0846	建筑业	0.2748	0	信息传输、软件和信息技术服务	0.0771	2020	0.038	0.1	0.6664	1.21	0.136	0.1024	长沙银行股份有限公司	0	27.2804	1.12117	0.376	0.532	4.298	0	24.6431	0.834508	0.560061	-0.024348	0.00767536	0.17	0.0706453	0.0695473	0	1
0.144	制造业	0.3314	0	0	0	2009	0.1311	0.24	0.5586	2.04	0.1213	0.321092	阜新银行股份有限公司	0	23.376	0.193144	0.52	0.387		0						0.321092	0.131955	0.061443	0	0
0.1008	制造业	0.1963	0	0	0	2010	0.142	0.2	0.4918	1.89	0.1423	0.2508	阜新银行股份有限公司	0	23.8278	0.213374	0.541	0.371		0						0.2508	0.134456	0.0545157	1	0
0.0965	批发和零售业	0.1696	0	0	0	2011	0.122	0.1	0.4378	1.3	0.1244	0.2887	阜新银行股份有限公司	0	24.3114	0.213082	0.547	0.367		0						0.2887	0.193043	0.0444148	1	0
0.0977	批发和零售业	0.155	0	0	0	2012	0.095	0.15	0.4796	1.15	0.1598	0.3975	阜新银行股份有限公司	0	24.6405	0.219943	0.5325	0.3807		0						0.3975	0.24034	0.040204	1	0
0.0977	批发和零售业	0.155	0	0	0	2013	0.087	0.12	0.5122	0.99	0.1321	0.3277	阜新银行股份有限公司	0	24.9439	0.248651	0.527	0.387		0						0.3277	0.195571	0.040204	1	0
0.0977	批发和零售业	0.155	0	0	0	2014	0.058	0.07	0.626	1.16	0.1555	0.0144	阜新银行股份有限公司	0	25.0872	0.107288	0.502492	0.41766		0						0.2391	0.090009	0.040204	1	0
0.0861	批发和零售业	0.2062	0	建筑业	0.1418	2015	0.03	0.14	0.6347	0.43	0.1431	0.0105	阜新银行股份有限公司	0	25.361	0.134623	0.454915	0.461928		0						0.2047	0.0719073	0.0522179	0	1
0.0861	批发和零售业	0.2062	0	建筑业	0.1418	2016	-0.025	0.08	0.6321	1.39	0.1179	0.290783	阜新银行股份有限公司	0	25.7248	0.27531	0.386865	0.515456		0						0.290783	0.152493	0.0522179	0	1
0.0681	批发和零售业	0.1138	0	0	0	2017	0.042	0.05	0.5658	1.66	0.1122	0.292656	阜新银行股份有限公司	0	25.8732	0.301607	0.392999	0.525739		0						0.292656	0.158668	0.023184	1	0
0.0681	批发和零售业	0.1139	0	0	0	2018	0.056	0.06	0.6211	1.89	0.1208	0.3634	阜新银行股份有限公司	0	25.9003	0.265422	0.396	0.5237		0						0.3634	0.270781	0.0252644	1	0
0.0494	建筑业	0.0959	1	0	0	2019	0.055	0.09	0.6629	1.98	0.1105	0.0395	阜新银行股份有限公司	0	25.8397	0.337723	0.383	0.53		0						0.3249	0.155988	0.0192728	1	0
0.0494	建筑业	0.0928	1	0	0	2020	0.006	0.08	0.565836	1.16	0.1179	0.1289	阜新银行股份有限公司	0	25.8328	0.200976	0.383	0.53		0						0.3166	0.244849	0.0179792	1	0
0	0	0.2472	0	信息传输、软件和信息技术服务	0.048	2013	0.1	0.16	0.6496	1.02	0.146	0	雅安市商业银行股份有限公司	0	22.7373	0.313325	0.517	0.352		0								0.0435974	0	0
0	0	0.2472	0	信息传输、软件和信息技术服务	0.048	2014	0.085	0.12	0.4679	0.93	0.1334	0	雅安市商业银行股份有限公司	0	23.1489	0.280905	0.48928	0.386983		0								0.0435974	0	0
0	0	0.2472	0	信息传输、软件和信息技术服务	0.048	2015	0.079	0.11	0.4834	1.36	0.1244	0	雅安市商业银行股份有限公司	0	23.336	0.300318	0.440822	0.436817		0								0.0435974	0	0
0.1603	制造业	0.3713	1	建筑业	0.1713	2010	0.123	0.18	0.5414	1.14	0.111	0.2031	青岛银行股份有限公司	0	24.8654	0.13578	0.542	0.366		0						0.2031	0.0779062	0.109338	0	0
0.1603	制造业	0.3713	1	建筑业	0.1713	2011	0.109	0.13	0.5536	0.86	0.1452	0.2258	青岛银行股份有限公司	0	25.0674	0.139221	0.529	0.383		0						0.2258	0.101788	0.111917	0	0
0.1603	制造业	0.3713	1	建筑业	0.1713	2012	0.098	0.18	0.5957	0.76	0.137	0.3116	青岛银行股份有限公司	0	25.3449	0.139529	0.5146	0.3998		0						0.3116	0.130452	0.111276	0	0
0.1603	制造业	0.3713	1	建筑业	0.1713	2013	0.096	0.14	0.5679	0.75	0.1088	0.2797	青岛银行股份有限公司	0	25.6336	0.140495	0.501	0.412		0						0.2797	0.131876	0.111276	0	0
0.1603	制造业	0.3713	1	建筑业	0.1713	2014	0.087	0.09	0.5554	1.14	0.1075	0.2729	青岛银行股份有限公司	0	25.7742	0.0867137	0.484431	0.434824		0						0.2729	0.0997373	0.110223	0	0
0.1603	制造业	0.3713	1	建筑业	0.1713	2015	0.0795	0.11	0.5999	1.19	0.1504	0.2547	青岛银行股份有限公司	0	25.9556	0.104244	0.468013	0.452957		0						0.2547	0.114829	0.110223	0	0
0.1009	制造业	0.5583	1	建筑业	0.1241	2016	0.076	0.12	0.5824	1.36	0.12	0.216	青岛银行股份有限公司	0	26.3508	0.123839	0.46077	0.466769		0						0.216	0.0845366	0.135434	0	0
0.1009	制造业	0.5583	1	建筑业	0.1241	2017	0.0736	0.06	0.5913	1.69	0.166	0.172	青岛银行股份有限公司	0	26.4478	0.167585	0.453545	0.47992	0.4	1	22.3133	0.197034	0.352474	0.059189	0.03952	0.172	0.0657723	0.135434	0	0
0.1009	制造业	0.559	1	建筑业	0.1241	2018	0.064	0.06	0.7194	1.68	0.1568	0.1488	青岛银行股份有限公司	0	26.4842	0.230116	0.4399	0.4953	0.7	1	22.9907	0.556886	0.399975	0.008711	0.00877177	0.1488	0.0676627	0.135959	0	0
0.0908	制造业	0.5025	1	建筑业	0.1117	2019	0.055	0.09	0.812	1.65	0.1476	0.1332	青岛银行股份有限公司	0	26.6465	0.283916	0.398	0.53	0.5	1	22.5667	0.594291	0.759423	0.047074	0.0368395	0.1332	0.0523902	0.109819	0	0
0.0908	制造业	0.5025	1	建筑业	0.1117	2020	0.036	0.13	0.7595	1.51	0.1411	0.1337	青岛银行股份有限公司	0	26.8541	0.993285	0.398	0.53	0.5	1	22.8694	0.567863	0.740404	0.113959	0.0847072	0.1337	0.063195	0.109819	0	0
0.1074	房地产业	0.1934	0	采矿业	0.1074	2012	0.123	0.25	0.6435	0.86	0.1934	0.148355	青海银行股份有限公司	0	24.3231	0.554358	0.5769	0.3297		0						0.214291	0.097054	0.0872294	0	1
0.1074	房地产业	0.1934	0	采矿业	0.1074	2013	0.108	0.16	0.6709	0.63	0.1781	0.101495	青海银行股份有限公司	0	24.6186	0.792862	0.573	0.328		0						0.16493	0.073793	0.0872294	0	1
0.1074	房地产业	0.1934	0	采矿业	0.1074	2014	0.092	0.1	0.7207	0.94	0.193	0.110625	青海银行股份有限公司	0	24.6998	0.568223	0.535883	0.37037		0						0.145195	0.0655297	0.0872294	0	1
0.1074	房地产业	0.1944	0	采矿业	0.1074	2015	0.082	0.15	0.6775	1.88	0.1462	0.0924401	青海银行股份有限公司	0	24.978	0.606524	0.499497	0.414063		0						0.134458	0.0564997	0.0876172	0	1
0.1074	房地产业	0.1944	0	采矿业	0.1074	2016	0.08	0.07	0.6651	1.84	0.1286	0.081732	青海银行股份有限公司	0	25.408	0.582237	0.485903	0.428114		0						0.384621	0.189782	0.0806529	0	1
0.1074	房地产业	0.1944	0	采矿业	0.1074	2017	0.073	0.05	0.7149	1.95	0.1314	0.0846515	青海银行股份有限公司	0	25.4438	0.587162	0.442852	0.46632		0						0.392287	0.189562	0.0806529	0	1
0.0821	房地产业	0.3614	0	采矿业	0.1971	2018	0.072	-0.01	0.7795	4.31	0.1422	0.0799074	青海银行股份有限公司	0	25.3949	0.489956	0.4352	0.4712		0						0.353079	0.157363	0.0911769	0	0
0.036	批发和零售业	0.7091	0	建筑业	0.256	2010	0.142	0.2	0.67	2.16	0.1317	0.0353241	鞍山银行股份有限公司	0	24.4386	0.213374	0.541	0.371		0						0.492895	0.26612	0.215298	0	0
0.17598	批发和零售业	0.53312	0	建筑业	0.25596	2011	0.122	0.1	0.6719	1.68	0.1338	0.0494202	鞍山银行股份有限公司	0	24.6138	0.213082	0.547	0.367		0						0.388302	0.1758	0.179229	0	0
0.17598	批发和零售业	0.53312	0	建筑业	0.25596	2012	0.095	0.15	0.6484	0.93	0.1409	0.0883036	鞍山银行股份有限公司	0	24.7726	0.219943	0.5325	0.3807		0						0.365394	0.172347	0.179229	0	0
0.1466	批发和零售业	0.4443	0	建筑业	0.2133	2013	0.087	0.12	0.6428	1.47	0.1121	0.0830749	鞍山银行股份有限公司	0	24.9478	0.248651	0.527	0.387		0						0.389414	0.190165	0.1254	0	0
0.1629	批发和零售业	0.4936	0	建筑业	0.237	2014	0.058	0.07	0.6368	1.69	0.1129	0.0737595	鞍山银行股份有限公司	0	25.1129	0.107288	0.502492	0.41766		0						0.414897	0.200801	0.153755	0	0
0.1466	批发和零售业	0.4443	0	建筑业	0.231	2015	0.03	0.14	0.5959	1.7	0.1113	0.100594	鞍山银行股份有限公司	0	25.2574	0.134623	0.454915	0.461928		0						0.440101	0.222441	0.1254	0	0
0.1466	批发和零售业	0.3799	0	建筑业	0.2133	2016	-0.025	0.08	0.5841	1.83	0.1317	0.112323	鞍山银行股份有限公司	0	25.3434	0.27531	0.386865	0.515456		0						0.43681	0.21339	0.108875	0	0
0.1445	批发和零售业	0.3744	0	建筑业	0.2102	2017	0.042	0.05	0.6307	1.78	0.1347	0.138599	鞍山银行股份有限公司	0	25.356	0.301607	0.392999	0.525739		0						0.505697	0.287755	0.105463	0	0
0.1445	批发和零售业	0.3744	0	建筑业	0.2102	2018	0.056	0.06	0.7725	13.25	0.0558	0.161575	鞍山银行股份有限公司	0	25.3725	0.265422	0.396	0.5237		0						0.543481	0.330424	0.105463	0	0
0.1445	批发和零售业	0.3744	0	建筑业	0.2102	2019	0.055	0.09	0.7287	2.73	0.1143	0.169961	鞍山银行股份有限公司	0	25.5331	0.337723	0.383	0.53		0						0.496811	0.283568	0.105463	0	0
0.0499	制造业	0.1995	1	信息传输、软件和信息技术服务	0.0997	2011	0.109	0.13	0.7288	1.68	0.1208	0.3843	齐商银行股份有限公司	0	24.4568	0.139221	0.529	0.383		0						0.3843	0.199174	0.0263894	0	0
0.0499	制造业	0.1995	1	信息传输、软件和信息技术服务	0.0997	2012	0.098	0.18	0.7108	1.42	0.1284	0.4381	齐商银行股份有限公司	0	24.6027	0.139529	0.5146	0.3998		0						0.4381	0.31513	0.0263894	0	0
0.0499	制造业	0.1995	1	信息传输、软件和信息技术服务	0.0997	2013	0.096	0.14	0.6464	1.94	0.1044	0.4429	齐商银行股份有限公司	0	24.8352	0.140495	0.501	0.412		0						0.4429	0.257519	0.0263894	0	0
0.0426	建筑业	0.2494	1	信息传输、软件和信息技术服务	0.0997	2014	0.087	0.09	0.6491	1.9	0.1196	0.0571	齐商银行股份有限公司	0	24.9822	0.0867137	0.484431	0.434824		0						0.4388	0.239651	0.02675	0	0
0.0426	建筑业	0.2494	1	信息传输、软件和信息技术服务	0.0997	2015	0.0795	0.11	0.6575	2.13	0.1091	0.0419	齐商银行股份有限公司	0	25.1449	0.104244	0.468013	0.452957		0						0.4139	0.266492	0.02675	0	0
0.0454	建筑业	0.2494	0	信息传输、软件和信息技术服务	0.0997	2016	0.076	0.12	0.6771	1.88	0.1472	0.0596	齐商银行股份有限公司	0	25.3683	0.123839	0.46077	0.466769		0						0.3288	0.167446	0.0336109	0	0
0.0252	批发和零售业	0.2993	0	电力、热力、燃气及水生产和供应业	0.0499	2017	0.0736	0.06	0.7169	2.41	0.1318	0.2504	齐商银行股份有限公司	0	25.3973	0.167585	0.453545	0.47992		0						0.291	0.188317	0.0541259	0	0
0.0252	批发和零售业	0.2993	0	电力、热力、燃气及水生产和供应业	0.0499	2018	0.064	0.06	0.7174	2.35	0.1386	0.1997	齐商银行股份有限公司	0	25.4368	0.230116	0.4399	0.4953		0						0.2788	0.138333	0.0541259	0	0
0.0203	批发和零售业	0.2993	0	电力、热力、燃气及水生产和供应业	0.0499	2019	0.055	0.09	0.7352	1.8	0.1435	0.2402	齐商银行股份有限公司	0	25.6049	0.283916	0.398	0.53	0.1	0	22.5667	0.594291	0.759423	0.047074	0.0368395	0.2416	0.147973	0.0541524	0	0
0.0203	批发和零售业	0.3213	0	电力、热力、燃气及水生产和供应业	0.0499	2020	0.036	0.13	0.731969	2.41	0.1091	0.2739	齐商银行股份有限公司	0	25.7348	0.993285	0.398	0.53	0.3	0	24.8052	0.585584	0.533376	0.100647	0.174646	0.2739	0.125459	0.0576597	0	0
0.1348	批发和零售业	0.2599	1	农、林、牧、渔业	0.0419	2008	0.1202	0.22	0.6336	2.55	0.1134	0.237956	齐鲁银行股份有限公司	0	24.6261	0.110318	0.57	0.334		0						0.237956	0.0767158	0.0713003	0	0
0.1022	批发和零售业	0.2926	1	制造业	0.0689	2009	0.1218	0.29	0.646	1.99	0.1166	0.1684	齐鲁银行股份有限公司	0	24.847	0.127077	0.558	0.347		0						0.1684	0.068534	0.071499	0	0
0.0447	房地产业	0.4278	1	制造业	0.0494	2010	0.123	0.18	0.6568	13.97	0.0914	0.0812	齐鲁银行股份有限公司	0	25.1754	0.13578	0.542	0.366		0						0.1786	0.0653789	0.08368	0	0
0.0447	房地产业	0.4278	1	制造业	0.0494	2011	0.109	0.13	0.6571	9.56	0.109	0.0533	齐鲁银行股份有限公司	0	25.0707	0.139221	0.529	0.383		0						0.1457	0.0560872	0.08368	0	0
0.0447	房地产业	0.4278	1	制造业	0.0494	2012	0.098	0.18	0.6597	1.15	0.1307	0.0945	齐鲁银行股份有限公司	0	25.1503	0.139529	0.5146	0.3998		0						0.1414	0.0501732	0.08368	0	0
0.0447	房地产业	0.4278	1	制造业	0.0494	2013	0.096	0.14	0.6397	0.96	0.1198	0.067	齐鲁银行股份有限公司	0	25.2666	0.140495	0.501	0.412		0						0.1761	0.0911008	0.0836994	0	0
0.0447	房地产业	0.4278	1	制造业	0.0494	2014	0.087	0.09	0.6103	1.72	0.1068	0.0765	齐鲁银行股份有限公司	0	25.5345	0.0867137	0.484431	0.434824		0						0.1808	0.0568335	0.0836994	0	0
0.0373	房地产业	0.4354	1	采矿业	0.0867	2015	0.0795	0.11	0.5612	2.19	0.1169	0.0496	齐鲁银行股份有限公司	0	25.7529	0.104244	0.468013	0.452957		0						0.1845	0.0936209	0.081962	0	0
0.0352	制造业	0.4354	1	采矿业	0.0867	2016	0.076	0.12	0.5697	1.68	0.1209	0.1574	齐鲁银行股份有限公司	0	26.0568	0.123839	0.46077	0.466769	0.5	1	20.638	0.227266	0.614361	0.030614	0.00445889	0.1574	0.0770407	0.0812676	0	0
0.0618	房地产业	0.368	1	采矿业	0.0867	2017	0.0736	0.06	0.5933	1.54	0.1449	0.0522	齐鲁银行股份有限公司	0	26.1883	0.167585	0.453545	0.47992	0.5	0	20.6591	0.239741	0.655716	0.012007	0.00376695	0.1546	0.0555848	0.0650374	0	0
0.0618	房地产业	0.368	1	采矿业	0.0867	2018	0.064	0.06	0.5989	1.64	0.145	0.081771	齐鲁银行股份有限公司	0	26.3058	0.230116	0.4399	0.4953	0.5	0	20.86	0.329274	0.578355	0.021649	0.0294339	0.15174	0.0698747	0.0650374	0	0
0.0618	房地产业	0.368	1	采矿业	0.0867	2019	0.055	0.09	0.5918	1.49	0.1472	0.085628	齐鲁银行股份有限公司	0	26.4518	0.283916	0.398	0.53	0.5	0	20.9467	0.373344	0.610876	0.018519	0.00750382	0.142713	0.061713	0.0650374	0	0
0.0618	房地产业	0.368	1	采矿业	0.0867	2020	0.036	0.13	0.644773	1.99	0.1209	0.0731	齐鲁银行股份有限公司	0	26.61	0.993285	0.398	0.53	0.15	0	23.006	0.726552	0.627442	-0.258195	0.0112682	0.195	0.0890776	0.0650374	0	0
0.0255	房地产业	0.4579	1	金融业	0.205	2009	0.114	0.22	0.4332	1.38	0.1772	0.0938	龙江银行股份有限公司	0	24.4252	0.0858973	0.473	0.393		0						0.2138	0.109464	0.0955574	0	0
0.0255	房地产业	0.4579	1	金融业	0.205	2010	0.127	0.16	0.3125	0.77	0.1205	0.012	龙江银行股份有限公司	0	25.1446	0.0664217	0.502	0.372		0						0.2778	0.105645	0.0955574	0	0
0.0252	房地产业	0.4569	1	金融业	0.205	2011	0.123	0.12	0.275	1.38	0.1221	0.025	龙江银行股份有限公司	0	25.7538	0.0822604	0.503	0.362		0						0.312	0.162499	0.0960434	0	0
0.0252	房地产业	0.4847	1	金融业	0.205	2012	0.1	0.15	0.3112	0.75	0.1418	0.03633	龙江银行股份有限公司	0	25.9493	0.0768721	0.441	0.4047		0						0.253	0.135141	0.0990496	0	0
0.0252	房地产业	0.4847	1	金融业	0.205	2013	0.08	0.11	0.3938	1.13	0.1229	0.07	龙江银行股份有限公司	0	25.8706	0.265668	0.411	0.414		0						0.253	0.100531	0.0990496	0	0
0.0252	房地产业	0.4847	1	金融业	0.205	2014	0.056	0.06	0.4819		0.1204	0.00108785	龙江银行股份有限公司	0	25.6811	0.213666	0.368659	0.457706		0						0.140885	0.0440947	0.0990496	0	0
0.0252	房地产业	0.4847	1	金融业	0.205	2015	0.057	0.1	0.4924	2.49	0.1165	0.05	龙江银行股份有限公司	0	26.0984	0.224813	0.318098	0.50731		0						0.311	0.172384	0.0990496	0	0
0.0252	房地产业	0.4847	1	金融业	0.205	2016	0.061	0.05	0.4481	2.6	0.1092	0.015	龙江银行股份有限公司	0	26.2219	0.218457	0.286017	0.540419		0						0.252	0.118377	0.0990496	0	0
0.0252	房地产业	0.4847	1	金融业	0.205	2017	0.0636	0.06	0.5242	2.45	0.1111	0.034	龙江银行股份有限公司	0	26.2273	0.270024	0.255341	0.558197		0						0.186	0.105789	0.0990496	0	0
0.0252	房地产业	0.4847	1	金融业	0.205	2018	0.045	0.07	0.5683	2.49	0.1156	0.012	龙江银行股份有限公司	0	26.3359	0.315518	0.2464	0.571		0						0.236	0.110533	0.0990496	0	0
0.0252	房地产业	0.4847	1	金融业	0.205	2019	0.042	0.09	0.6018	2.29	0.1202	0.025	龙江银行股份有限公司	0	26.28	0.413431	0.266	0.501		0						0.146	0.0541237	0.0990496	0	0
0.0252	房地产业	0.4847	1	金融业	0.205	2020	0.01	0.13	0.434446	2.49	0.1229	0.0968	龙江银行股份有限公司	0	26.3656	0.410841	0.266	0.501	0.1	0	24.1786	0.664101	0.918404	0.011277	0.00220447	0.159323	0.0650793	0.0990496	0	0
